# Supplementary material for: Dibromido[(S)-2-(pyrrolidin-2-yl)-1H-benzimidazole]zinc(II)
Source: Acta Crystallogr Sect E Struct Rep Online. 2008 Jul 9;64(Pt 8):m1016. doi: 10.1107/S1600536808019168 (PMC2961939; doi:10.1107/S1600536808019168)
Supplement: Supplementary file 1 [file e-64-m1016-sup1.cif]

##############################################################################
###                                                                        ###
###        Electronic paper (Acta Crystallographica Section E)             ###
###                                                                        ###
##############################################################################
#                                                                            #
# This CIF contains the data in a paper accepted for publication in Acta     #
# Crystallographica Section E. It conforms to the requirements of Notes      #
# for Authors for Section E, and has been peer reviewed under the auspices   #
# of the IUCr Commission on Journals.                                        #
#                                                                            #
# Full details of the Crystallographic Information File format               #
# are given in the paper "The Crystallographic Information File (CIF):       #
# a New Standard Archive File for Crystallography" by S. R. Hall, F. H.      #
# Allen and I. D. Brown [Acta Cryst. (1991), A47, 655-685].                  #
#                                                                            #
# The current version of the core CIF dictionary is obtainable from          #
# ftp://ftp.iucr.org/pub/cif_core.dic. The current version number is 2.4.    #
#                                                                            #
# Software is freely available for graphical display of the structure(s) in  #
# this CIF.  For information consult the CIF home page http://www.iucr.org/  #
# cif/home.html                                                              #
#                                                                            #
# This file may be used for bona fide research purposes within the           #
# scientific community so long as proper attribution is given to the journal # 
# article from which it was obtained.                                        #
#                                                                            #
##############################################################################
                                             
data_I
_audit_creation_method     SHELXL-97
_chemical_name_systematic
;
Dibromido[(<i>S</i>)-2-(pyrrolidin-2-yl)-1<i>H</i>-benzimidazole]zinc(II)
;
_chemical_name_common     ?
_chemical_formula_moiety     'C11 H13 Br2 N3 Zn'
_chemical_formula_sum     'C11 H13 Br2 N3 Zn'
_chemical_formula_iupac     '[Zn Br2 (C11 H13 N3)]'
_chemical_formula_weight     412.43
_chemical_melting_point     ?
_symmetry_cell_setting     Monoclinic
_symmetry_space_group_name_H-M     'P 21/n'
_symmetry_space_group_name_Hall     '-P 2yn'
loop_
    _symmetry_equiv_pos_as_xyz
    'x, y, z'
    '-x+1/2, y+1/2, -z+1/2'
    '-x, -y, -z'
    'x-1/2, -y-1/2, z-1/2'
_cell_length_a     8.953(3)
_cell_length_b     11.668(2)
_cell_length_c     13.318(2)
_cell_angle_alpha     90.00
_cell_angle_beta     91.443(3)
_cell_angle_gamma     90.00
_cell_volume     1390.9(6)
_cell_formula_units_Z     4
_cell_measurement_reflns_used     3615
_cell_measurement_theta_min     2.7098
_cell_measurement_theta_max     27.4797
_cell_measurement_temperature     298(2)
_exptl_crystal_description     Block
_exptl_crystal_colour     Colourless
_exptl_crystal_size_max     0.30
_exptl_crystal_size_mid     0.25
_exptl_crystal_size_min     0.15
_exptl_crystal_density_diffrn     1.970
_exptl_crystal_density_meas     ?
_exptl_crystal_density_method     'not measured'
_exptl_crystal_F_000     800
_exptl_absorpt_coefficient_mu     7.492
_exptl_absorpt_correction_type     multi-scan
_exptl_absorpt_process_details     '(CrystalClear; Rigaku, 2005)'
_exptl_absorpt_correction_T_min     0.4585
_exptl_absorpt_correction_T_max     0.982
_exptl_special_details
;
;
_diffrn_ambient_temperature     298(2)
_diffrn_radiation_type     MoK\a
_diffrn_radiation_wavelength     0.71073
_diffrn_radiation_source     'fine-focus sealed tube'
_diffrn_radiation_monochromator     graphite
_diffrn_measurement_device_type     'Rigaku Mercury2'
_diffrn_measurement_method     \w
_diffrn_detector_area_resol_mean     13.6612
_diffrn_reflns_number     13896
_diffrn_reflns_av_R_equivalents     0.0651
_diffrn_reflns_av_sigmaI/netI     0.0520
_diffrn_reflns_theta_min     2.71
_diffrn_reflns_theta_max     27.54
_diffrn_reflns_theta_full     27.54
_diffrn_measured_fraction_theta_max     0.993
_diffrn_measured_fraction_theta_full     0.993
_diffrn_reflns_limit_h_min     -11
_diffrn_reflns_limit_h_max     11
_diffrn_reflns_limit_k_min     -15
_diffrn_reflns_limit_k_max     15
_diffrn_reflns_limit_l_min     -17
_diffrn_reflns_limit_l_max     17
_diffrn_standards_number     ?
_diffrn_standards_interval_count     ?
_diffrn_standards_interval_time     ?
_diffrn_standards_decay_%     ?
_refine_special_details
;
Refinement of <i>F</i>^2^ against ALL reflections. The weighted <i>R</i>-factor
<i>wR</i> and goodness of fit <i>S</i> are based on <i>F</i>^2^, conventional
<i>R</i>-factors <i>R</i> are based on <i>F</i>, with <i>F</i> set to zero for
negative <i>F</i>^2^. The threshold expression of <i>F</i>^2^ >
\s(<i>F</i>^2^) is used only for calculating <i>R</i>-factors(gt) <i>etc</i>.
and is not relevant to the choice of reflections for refinement.
<i>R</i>-factors based on <i>F</i>^2^ are statistically about twice as large
as those based on <i>F</i>, and <i>R</i>- factors based on ALL data will be
even larger.
;
_reflns_number_total     3179
_reflns_number_gt     2426
_reflns_threshold_expression     I>2\s(I)
_refine_ls_structure_factor_coef     Fsqd
_refine_ls_matrix_type     full
_refine_ls_R_factor_all     0.0641
_refine_ls_R_factor_gt     0.0466
_refine_ls_wR_factor_gt     0.1058
_refine_ls_wR_factor_ref     0.1142
_refine_ls_goodness_of_fit_ref     0.994
_refine_ls_restrained_S_all     0.994
_refine_ls_number_reflns     3179
_refine_ls_number_parameters     154
_refine_ls_number_restraints     0
_refine_ls_hydrogen_treatment     constr
_refine_ls_weighting_scheme     calc
_refine_ls_weighting_details
                 'calc w=1/[\s^2^(Fo^2^)+(0.0563P)^2^] where P=(Fo^2^+2Fc^2^)/3'
_atom_sites_solution_hydrogens     geom
_atom_sites_solution_primary     direct
_atom_sites_solution_secondary     difmap
_refine_ls_shift/su_max     0.001
_refine_ls_shift/su_mean     0.000
_refine_diff_density_max     0.674
_refine_diff_density_min     -1.001
_refine_ls_extinction_method     none
_refine_ls_extinction_coef     ?
loop_
    _atom_type_symbol
    _atom_type_description
    _atom_type_scat_dispersion_real
    _atom_type_scat_dispersion_imag
    _atom_type_scat_source
    'C' 'C' 0.0033 0.0016
                         'International Tables Vol C Tables 4.2.6.8 and 6.1.1.4'
    'H' 'H' 0.0000 0.0000
                         'International Tables Vol C Tables 4.2.6.8 and 6.1.1.4'
    'N' 'N' 0.0061 0.0033
                         'International Tables Vol C Tables 4.2.6.8 and 6.1.1.4'
    'Br' 'Br' -0.2901 2.4595
                         'International Tables Vol C Tables 4.2.6.8 and 6.1.1.4'
    'Zn' 'Zn' 0.2839 1.4301
                         'International Tables Vol C Tables 4.2.6.8 and 6.1.1.4'
_computing_data_collection     'CrystalClear (Rigaku, 2005)'
_computing_cell_refinement     'CrystalClear (Rigaku, 2005)'
_computing_data_reduction     'CrystalClear (Rigaku, 2005)'
_computing_structure_solution     'SHELXS97 (Sheldrick, 2008)'
_computing_structure_refinement     'SHELXL97 (Sheldrick, 2008)'
_computing_molecular_graphics     'SHELXTL (Sheldrick, 2008)'
_computing_publication_material     'SHELXL97 (Sheldrick, 2008)'
loop_
    _atom_site_type_symbol
    _atom_site_label
    _atom_site_fract_x
    _atom_site_fract_y
    _atom_site_fract_z
    _atom_site_U_iso_or_equiv
    _atom_site_adp_type
    _atom_site_calc_flag
    _atom_site_refinement_flags
    _atom_site_occupancy
    _atom_site_disorder_assembly
    _atom_site_disorder_group
    Br Br1 0.25768(6) 0.93780(4) 0.57154(4) 0.04999(18) Uani d . 1 . .
    Zn Zn1 0.13105(6) 0.76113(4) 0.55176(4) 0.03634(16) Uani d . 1 . .
    Br Br2 0.20151(7) 0.62945(5) 0.67586(4) 0.0600(2) Uani d . 1 . .
    C C6 0.1068(5) 0.5895(4) 0.2708(3) 0.0378(10) Uani d . 1 . .
    N N2 0.1146(4) 0.6901(3) 0.4143(2) 0.0344(8) Uani d . 1 . .
    N N1 -0.0955(4) 0.7895(3) 0.5261(3) 0.0378(8) Uani d . 1 . .
    H H10B -0.1140 0.8650 0.5377 0.045 Uiso calc R 1 . .
    N N3 -0.0296(4) 0.6401(3) 0.2863(3) 0.0391(9) Uani d . 1 . .
    H H3C -0.1073 0.6357 0.2471 0.047 Uiso calc R 1 . .
    C C8 0.3041(6) 0.4841(5) 0.2047(4) 0.0554(14) Uani d . 1 . .
    H H8A 0.3427 0.4362 0.1559 0.066 Uiso calc R 1 . .
    C C5 -0.0198(5) 0.6977(4) 0.3735(3) 0.0315(9) Uani d . 1 . .
    C C11 0.1978(5) 0.6223(4) 0.3510(3) 0.0354(9) Uani d . 1 . .
    C C7 0.1572(6) 0.5177(4) 0.1952(3) 0.0489(12) Uani d . 1 . .
    H H7A 0.0955 0.4941 0.1419 0.059 Uiso calc R 1 . .
    C C3 -0.2915(5) 0.6980(5) 0.4237(4) 0.0550(13) Uani d . 1 . .
    H H3A -0.3632 0.7284 0.3748 0.066 Uiso calc R 1 . .
    H H3B -0.2771 0.6170 0.4107 0.066 Uiso calc R 1 . .
    C C10 0.3458(6) 0.5868(5) 0.3582(4) 0.0508(12) Uani d . 1 . .
    H H10A 0.4074 0.6090 0.4120 0.061 Uiso calc R 1 . .
    C C9 0.3976(6) 0.5188(5) 0.2844(4) 0.0555(14) Uani d . 1 . .
    H H9A 0.4967 0.4949 0.2869 0.067 Uiso calc R 1 . .
    C C1 -0.1969(6) 0.7209(5) 0.5893(3) 0.0512(13) Uani d . 1 . .
    H H1A -0.2104 0.7573 0.6539 0.061 Uiso calc R 1 . .
    H H1B -0.1578 0.6442 0.6002 0.061 Uiso calc R 1 . .
    C C4 -0.1416(5) 0.7637(4) 0.4201(3) 0.0361(10) Uani d . 1 . .
    H H4A -0.1568 0.8357 0.3834 0.043 Uiso calc R 1 . .
    C C2 -0.3426(6) 0.7174(6) 0.5290(4) 0.0631(15) Uani d . 1 . .
    H H2A -0.4059 0.6553 0.5510 0.076 Uiso calc R 1 . .
    H H2B -0.3965 0.7892 0.5344 0.076 Uiso calc R 1 . .
loop_
    _atom_site_aniso_label
    _atom_site_aniso_U_11
    _atom_site_aniso_U_22
    _atom_site_aniso_U_33
    _atom_site_aniso_U_12
    _atom_site_aniso_U_13
    _atom_site_aniso_U_23
    Br1 0.0629(3) 0.0386(3) 0.0474(3) -0.0098(2) -0.0209(2) 0.0027(2)
    Zn1 0.0395(3) 0.0392(3) 0.0299(3) -0.0022(2) -0.0093(2) -0.0028(2)
    Br2 0.0757(4) 0.0521(3) 0.0509(3) -0.0016(3) -0.0220(3) 0.0139(2)
    C6 0.040(2) 0.042(2) 0.032(2) -0.001(2) -0.0023(19) -0.0055(18)
    N2 0.0326(18) 0.041(2) 0.0290(17) -0.0002(16) -0.0077(15) -0.0026(15)
    N1 0.041(2) 0.0366(19) 0.0357(19) -0.0010(17) -0.0034(16) -0.0067(16)
    N3 0.035(2) 0.050(2) 0.0319(18) -0.0031(17) -0.0084(16) -0.0051(16)
    C8 0.057(3) 0.063(3) 0.046(3) 0.018(3) 0.014(3) -0.013(3)
    C5 0.034(2) 0.035(2) 0.0255(19) -0.0055(18) -0.0032(17) 0.0030(17)
    C11 0.031(2) 0.041(2) 0.033(2) -0.0023(19) -0.0051(18) -0.0002(18)
    C7 0.058(3) 0.054(3) 0.035(2) 0.001(3) -0.004(2) -0.012(2)
    C3 0.035(3) 0.077(4) 0.053(3) -0.008(3) 0.002(2) -0.015(3)
    C10 0.039(3) 0.067(3) 0.046(3) 0.002(3) -0.008(2) -0.010(2)
    C9 0.041(3) 0.076(4) 0.050(3) 0.014(3) 0.004(2) -0.006(3)
    C1 0.048(3) 0.068(3) 0.038(3) -0.009(3) 0.004(2) 0.004(2)
    C4 0.033(2) 0.044(3) 0.031(2) 0.0022(19) -0.0080(18) 0.0031(18)
    C2 0.046(3) 0.087(4) 0.057(3) -0.002(3) 0.002(3) 0.004(3)
_geom_special_details
;
All e.s.d.'s (except the e.s.d. in the dihedral angle between two l.s. planes)
are estimated using the full covariance matrix. The cell e.s.d.'s are taken
into account individually in the estimation of e.s.d.'s in distances, angles
and torsion angles; correlations between e.s.d.'s in cell parameters are only
used when they are defined by crystal symmetry. An approximate (isotropic)
treatment of cell e.s.d.'s is used for estimating e.s.d.'s involving l.s.
planes.
;
loop_
    _geom_bond_atom_site_label_1
    _geom_bond_atom_site_label_2
    _geom_bond_site_symmetry_2
    _geom_bond_distance
    _geom_bond_publ_flag
    Br1 Zn1 . 2.3642(8) y
    Zn1 N2 . 2.011(3) y
    Zn1 N1 . 2.075(4) y
    Zn1 Br2 . 2.3319(7) y
    C6 N3 . 1.377(6) ?
    C6 C11 . 1.382(6) ?
    C6 C7 . 1.393(6) ?
    N2 C5 . 1.311(5) ?
    N2 C11 . 1.387(5) ?
    N1 C1 . 1.488(6) ?
    N1 C4 . 1.492(5) ?
    N1 H10B . 0.91 ?
    N3 C5 . 1.343(5) ?
    N3 H3C . 0.86 ?
    C8 C7 . 1.376(7) ?
    C8 C9 . 1.395(7) ?
    C8 H8A . 0.93 ?
    C5 C4 . 1.484(6) ?
    C11 C10 . 1.390(6) ?
    C7 H7A . 0.93 ?
    C3 C2 . 1.504(7) ?
    C3 C4 . 1.547(6) ?
    C3 H3A . 0.97 ?
    C3 H3B . 0.97 ?
    C10 C9 . 1.354(7) ?
    C10 H10A . 0.93 ?
    C9 H9A . 0.93 ?
    C1 C2 . 1.515(7) ?
    C1 H1A . 0.97 ?
    C1 H1B . 0.97 ?
    C4 H4A . 0.98 ?
    C2 H2A . 0.97 ?
    C2 H2B . 0.97 ?
loop_
    _geom_angle_atom_site_label_1
    _geom_angle_atom_site_label_2
    _geom_angle_atom_site_label_3
    _geom_angle_site_symmetry_1
    _geom_angle_site_symmetry_3
    _geom_angle
    _geom_angle_publ_flag
    N2 Zn1 N1 . . 82.35(14) y
    N2 Zn1 Br2 . . 112.70(10) y
    N1 Zn1 Br2 . . 117.89(10) y
    N2 Zn1 Br1 . . 118.99(11) y
    N1 Zn1 Br1 . . 110.08(11) y
    Br2 Zn1 Br1 . . 112.03(3) y
    N3 C6 C11 . . 105.8(4) ?
    N3 C6 C7 . . 132.1(4) ?
    C11 C6 C7 . . 122.0(4) ?
    C5 N2 C11 . . 106.7(3) ?
    C5 N2 Zn1 . . 113.3(3) ?
    C11 N2 Zn1 . . 139.5(3) ?
    C1 N1 C4 . . 105.6(3) ?
    C1 N1 Zn1 . . 115.4(3) ?
    C4 N1 Zn1 . . 111.7(3) ?
    C1 N1 H10B . . 108.0 ?
    C4 N1 H10B . . 108.0 ?
    Zn1 N1 H10B . . 108.0 ?
    C5 N3 C6 . . 107.8(3) ?
    C5 N3 H3C . . 126.1 ?
    C6 N3 H3C . . 126.1 ?
    C7 C8 C9 . . 122.8(5) ?
    C7 C8 H8A . . 118.6 ?
    C9 C8 H8A . . 118.6 ?
    N2 C5 N3 . . 111.4(4) ?
    N2 C5 C4 . . 122.6(4) ?
    N3 C5 C4 . . 126.0(4) ?
    C6 C11 N2 . . 108.2(4) ?
    C6 C11 C10 . . 120.8(4) ?
    N2 C11 C10 . . 130.9(4) ?
    C8 C7 C6 . . 115.6(4) ?
    C8 C7 H7A . . 122.2 ?
    C6 C7 H7A . . 122.2 ?
    C2 C3 C4 . . 103.8(4) ?
    C2 C3 H3A . . 111.0 ?
    C4 C3 H3A . . 111.0 ?
    C2 C3 H3B . . 111.0 ?
    C4 C3 H3B . . 111.0 ?
    H3A C3 H3B . . 109.0 ?
    C9 C10 C11 . . 118.0(5) ?
    C9 C10 H10A . . 121.0 ?
    C11 C10 H10A . . 121.0 ?
    C10 C9 C8 . . 120.8(5) ?
    C10 C9 H9A . . 119.6 ?
    C8 C9 H9A . . 119.6 ?
    N1 C1 C2 . . 104.1(4) ?
    N1 C1 H1A . . 110.9 ?
    C2 C1 H1A . . 110.9 ?
    N1 C1 H1B . . 110.9 ?
    C2 C1 H1B . . 110.9 ?
    H1A C1 H1B . . 109.0 ?
    C5 C4 N1 . . 108.1(3) ?
    C5 C4 C3 . . 113.8(4) ?
    N1 C4 C3 . . 106.9(3) ?
    C5 C4 H4A . . 109.3 ?
    N1 C4 H4A . . 109.3 ?
    C3 C4 H4A . . 109.3 ?
    C3 C2 C1 . . 102.7(4) ?
    C3 C2 H2A . . 111.2 ?
    C1 C2 H2A . . 111.2 ?
    C3 C2 H2B . . 111.2 ?
    C1 C2 H2B . . 111.2 ?
    H2A C2 H2B . . 109.1 ?
loop_
    _geom_torsion_atom_site_label_1
    _geom_torsion_atom_site_label_2
    _geom_torsion_atom_site_label_3
    _geom_torsion_atom_site_label_4
    _geom_torsion_site_symmetry_1
    _geom_torsion_site_symmetry_2
    _geom_torsion_site_symmetry_3
    _geom_torsion_site_symmetry_4
    _geom_torsion
    _geom_torsion_publ_flag
    N1 Zn1 N2 C5 . . . . 2.2(3) ?
    Br2 Zn1 N2 C5 . . . . 119.3(3) ?
    Br1 Zn1 N2 C5 . . . . -106.5(3) ?
    N1 Zn1 N2 C11 . . . . -168.0(5) ?
    Br2 Zn1 N2 C11 . . . . -50.9(5) ?
    Br1 Zn1 N2 C11 . . . . 83.2(5) ?
    N2 Zn1 N1 C1 . . . . 110.8(3) ?
    Br2 Zn1 N1 C1 . . . . -0.8(3) ?
    Br1 Zn1 N1 C1 . . . . -131.0(3) ?
    N2 Zn1 N1 C4 . . . . -9.8(3) ?
    Br2 Zn1 N1 C4 . . . . -121.4(3) ?
    Br1 Zn1 N1 C4 . . . . 108.4(3) ?
    C11 C6 N3 C5 . . . . -1.6(5) ?
    C7 C6 N3 C5 . . . . 177.5(5) ?
    C11 N2 C5 N3 . . . . -0.8(5) ?
    Zn1 N2 C5 N3 . . . . -174.2(3) ?
    C11 N2 C5 C4 . . . . 179.8(4) ?
    Zn1 N2 C5 C4 . . . . 6.5(5) ?
    C6 N3 C5 N2 . . . . 1.5(5) ?
    C6 N3 C5 C4 . . . . -179.2(4) ?
    N3 C6 C11 N2 . . . . 1.1(5) ?
    C7 C6 C11 N2 . . . . -178.1(4) ?
    N3 C6 C11 C10 . . . . -179.2(4) ?
    C7 C6 C11 C10 . . . . 1.6(7) ?
    C5 N2 C11 C6 . . . . -0.2(5) ?
    Zn1 N2 C11 C6 . . . . 170.4(3) ?
    C5 N2 C11 C10 . . . . -179.8(5) ?
    Zn1 N2 C11 C10 . . . . -9.2(8) ?
    C9 C8 C7 C6 . . . . 0.1(8) ?
    N3 C6 C7 C8 . . . . 179.6(5) ?
    C11 C6 C7 C8 . . . . -1.4(7) ?
    C6 C11 C10 C9 . . . . -0.2(8) ?
    N2 C11 C10 C9 . . . . 179.3(5) ?
    C11 C10 C9 C8 . . . . -1.1(8) ?
    C7 C8 C9 C10 . . . . 1.2(9) ?
    C4 N1 C1 C2 . . . . -32.6(5) ?
    Zn1 N1 C1 C2 . . . . -156.5(3) ?
    N2 C5 C4 N1 . . . . -14.3(6) ?
    N3 C5 C4 N1 . . . . 166.5(4) ?
    N2 C5 C4 C3 . . . . -132.8(4) ?
    N3 C5 C4 C3 . . . . 47.9(6) ?
    C1 N1 C4 C5 . . . . -111.7(4) ?
    Zn1 N1 C4 C5 . . . . 14.4(4) ?
    C1 N1 C4 C3 . . . . 11.1(5) ?
    Zn1 N1 C4 C3 . . . . 137.3(3) ?
    C2 C3 C4 C5 . . . . 133.9(4) ?
    C2 C3 C4 N1 . . . . 14.6(5) ?
    C4 C3 C2 C1 . . . . -34.0(6) ?
    N1 C1 C2 C3 . . . . 41.8(6) ?
loop_
    _geom_hbond_atom_site_label_D
    _geom_hbond_atom_site_label_H
    _geom_hbond_atom_site_label_A
    _geom_hbond_site_symmetry_A
    _geom_hbond_distance_DH
    _geom_hbond_distance_HA
    _geom_hbond_distance_DA
    _geom_hbond_angle_DHA
    N3 H3C Br1 4_575 0.86 2.74 3.516(4) 150
    C4 H4A Br1 3_576 0.98 2.86 3.637(5) 137
    C1 H1A Cg1 4_576 0.97 2.78 3.673(6) 153
data_global
_journal_date_recd_electronic     2008-06-19
_journal_date_accepted     2008-06-24
_journal_name_full     'Acta Crystallographica, Section E'
_journal_year     2008
_journal_volume     64
_journal_issue      8
_journal_page_first     m1016
_journal_page_last     m1016
_journal_paper_category     QM
_journal_coeditor_code     CI2621
_publ_contact_author_name     'Dr Fu, Da-Wei'
_publ_contact_author_address
;
Ordered Matter Science Research Center, College of Chemistry and Chemical
Engineering, Southeast University,
Nanjing 210096, People's Republic of China
;
_publ_contact_author_email     fudavid88@yahoo.com.cn
_publ_contact_author_fax     '862552090626'
_publ_contact_author_phone     '862552090626'
_publ_section_title
;
Dibromido[(<i>S</i>)-2-(pyrrolidin-2-yl)-1<i>H</i>-benzimidazole]zinc(II)
;
loop_
    _publ_author_name
    _publ_author_footnote
    _publ_author_address
    'Dai, Wei' .
;
Ordered Matter Science Research Center
College of Chemistry and Chemical Engineering
Southeast University
Nanjing 210096
People's Republic of China
;
    'Fu, Da-Wei' .
;
Ordered Matter Science Research Center
College of Chemistry and Chemical Engineering
Southeast University
Nanjing 210096
People's Republic of China
;
