# Supplementary material for: Dibromido[(S)-2-(pyrrolidin-2-yl)-1H-benzimidazole]zinc(II)
Source: Acta Crystallogr Sect E Struct Rep Online. 2008 Jul 9;64(Pt 8):m1016. doi: 10.1107/S1600536808019168 (PMC2961939; doi:10.1107/S1600536808019168)
Supplement: Supplementary file 2 [file e-64-m1016-Isup2.hkl]

# 
# h,k,l, Fc-squared, Fo-squared, sigma(Fo-squared) and status flag 
# 
data_I
_shelx_title ' 1 in P2(1)/n' 
_shelx_refln_list_code          4 
_shelx_F_calc_maximum      250.01 
_exptl_crystal_F_000       800.00 
_reflns_d_resolution_high  0.7686 
 
loop_ 
 _symmetry_equiv_pos_as_xyz 
 'x, y, z' 
 '-x+1/2, y+1/2, -z+1/2' 
 '-x, -y, -z' 
 'x-1/2, -y-1/2, z-1/2' 
 
_cell_length_a     8.9535 
_cell_length_b    11.6681 
_cell_length_c    13.3182 
_cell_angle_alpha  90.000 
_cell_angle_beta   91.443 
_cell_angle_gamma  90.000 
 
_shelx_F_squared_multiplier     1.000 
 
loop_ 
 _refln_index_h 
 _refln_index_k 
 _refln_index_l 
 _refln_F_squared_calc 
 _refln_F_squared_meas 
 _refln_F_squared_sigma 
 _refln_observed_status 
   2   0   0    62507.11    54001.70   3145.97 o 
   4   0   0      631.79      744.79     40.09 o 
   6   0   0       77.54       48.57     28.09 o 
   8   0   0     2105.39     2064.38    112.27 o 
  10   0   0        1.26       35.90     28.45 o 
   1   1   0     1457.69     1538.92     38.28 o 
   2   1   0    19702.34    19852.46    352.89 o 
   3   1   0     1771.50     1690.44     41.57 o 
   4   1   0     6488.19     6491.59    109.28 o 
   5   1   0     3807.99     3626.95     68.80 o 
   6   1   0     1159.08     1160.44     48.12 o 
   7   1   0      910.37      932.41     53.72 o 
   8   1   0       49.50       41.61     22.00 o 
   9   1   0      150.42      154.76     23.02 o 
  10   1   0      220.18      159.13     22.19 o 
  11   1   0        7.98       36.95     17.88 o 
   0   2   0     7725.73     5679.68    239.44 o 
   1   2   0     2480.38     2545.83     51.99 o 
   2   2   0     4849.45     5436.26     93.89 o 
   3   2   0      874.80     1000.04     30.16 o 
   4   2   0    17227.80    17507.61    212.50 o 
   5   2   0     3173.70     3419.98     64.59 o 
   6   2   0     2513.31     2545.83     75.41 o 
   7   2   0      803.53      815.24     47.67 o 
   8   2   0      238.50      240.14     27.01 o 
   9   2   0     1277.82     1244.39     75.20 o 
  10   2   0       12.37       16.17     18.98 o 
  11   2   0       96.99       50.78     28.89 o 
   1   3   0     2271.90     2260.23     56.33 o 
   2   3   0     2494.12     2292.82     57.93 o 
   3   3   0      283.29      310.62     30.41 o 
   4   3   0      445.53      448.82     26.39 o 
   5   3   0     3292.07     3229.68     62.63 o 
   6   3   0     4223.34     4235.30     99.43 o 
   7   3   0      649.07      587.09     45.93 o 
   8   3   0      268.97      245.33     29.22 o 
   9   3   0       45.83       24.99     13.50 o 
  10   3   0      462.97      487.94     71.93 o 
  11   3   0       48.64       82.39     59.91 o 
   0   4   0      671.94      527.25     40.27 o 
   1   4   0     4963.63     4397.18    307.60 o 
   2   4   0     2213.81     2193.59     75.27 o 
   3   4   0     8273.14     8653.49    113.75 o 
   4   4   0    10950.05    12206.12    170.91 o 
   5   4   0     4455.70     4577.83    114.16 o 
   6   4   0        5.29       18.55     11.14 o 
   7   4   0     1593.75     1652.88     52.00 o 
   8   4   0     2050.92     2125.69     83.54 o 
   9   4   0       53.06       34.20     17.05 o 
  10   4   0      267.52      275.58     47.87 o 
  11   4   0       87.89       51.40     55.48 o 
   1   5   0     2321.23     1955.95    110.06 o 
   2   5   0      461.01      418.70     26.54 o 
   3   5   0     5264.32     5485.33    104.70 o 
   4   5   0     2533.68     2779.52     55.14 o 
   5   5   0      506.42      532.55     51.36 o 
   6   5   0     5064.55     5198.50    125.07 o 
   7   5   0      545.34      495.57     49.81 o 
   8   5   0      996.99     1085.29     93.50 o 
   9   5   0      285.87      287.77     44.17 o 
  10   5   0      113.61      105.67     41.11 o 
   0   6   0    10496.55     9964.47    622.60 o 
   1   6   0    25039.00    22174.65   1178.04 o 
   2   6   0     3317.96     2919.28    188.04 o 
   3   6   0    10024.80     8989.56    632.04 o 
   4   6   0      502.05      434.53     36.94 o 
   5   6   0      448.35      419.18     38.96 o 
   6   6   0      300.25      262.31     38.66 o 
   7   6   0        6.50       11.85     17.38 o 
   8   6   0     1448.01     1450.68    103.27 o 
   9   6   0        9.77       -7.11     29.71 o 
  10   6   0      266.58      310.23     63.84 o 
   1   7   0     1791.11     1557.86    104.21 o 
   2   7   0     3519.23     3252.22    176.45 o 
   3   7   0     2854.45     2599.93    191.85 o 
   4   7   0      330.01      312.22     38.40 o 
   5   7   0       86.99      112.10     21.86 o 
   6   7   0      142.64      109.13     23.17 o 
   7   7   0       91.16       64.93     33.70 o 
   8   7   0        2.71        0.33     34.82 o 
   9   7   0       23.42       13.15     28.72 o 
  10   7   0       92.76      101.91     44.60 o 
   0   8   0     1848.68     1751.96    113.63 o 
   1   8   0      698.21      601.72     49.44 o 
   2   8   0       37.00       29.50     13.36 o 
   3   8   0        0.62        7.81     13.42 o 
   4   8   0     4229.19     4656.42    181.53 o 
   5   8   0      338.64      309.72     44.26 o 
   6   8   0     2195.57     2386.95    124.49 o 
   7   8   0        9.49       13.38     40.66 o 
   8   8   0      203.36      241.46     43.88 o 
   9   8   0        6.13       17.20     29.59 o 
   1   9   0      376.46      300.19     35.91 o 
   2   9   0     2899.44     2817.34    145.23 o 
   3   9   0      105.52      104.86     23.42 o 
   4   9   0     2063.95     1900.97    196.27 o 
   5   9   0      693.73      735.07     75.23 o 
   6   9   0       96.69       74.69     35.78 o 
   7   9   0      268.19      387.21     53.51 o 
   8   9   0        9.85       17.35     35.28 o 
   9   9   0       35.58       80.73     51.51 o 
   0  10   0     2781.22     2791.19    231.85 o 
   1  10   0     2185.07     2048.40     91.98 o 
   2  10   0     1579.21     1568.54    127.65 o 
   3  10   0     3208.14     3198.78    437.64 o 
   4  10   0      108.97      124.53     36.16 o 
   5  10   0     1020.37     1315.39    104.12 o 
   6  10   0       99.09       97.69     26.31 o 
   7  10   0        0.19        4.41     26.78 o 
   8  10   0      296.43      340.64     51.30 o 
   1  11   0      141.68      132.07     23.19 o 
   2  11   0       31.46       41.39     22.88 o 
   3  11   0        0.99       34.21     20.51 o 
   4  11   0      546.59      570.52     78.52 o 
   5  11   0     1046.14     1082.05    123.04 o 
   6  11   0      754.90      817.07    101.84 o 
   7  11   0      335.38      424.91     76.10 o 
   0  12   0      153.31      137.48     31.95 o 
   1  12   0     1715.48     1655.08    124.37 o 
   2  12   0      224.63      237.76     36.16 o 
   3  12   0       57.08       75.77     29.54 o 
   4  12   0      627.86      644.34     83.16 o 
   5  12   0       57.88       61.60     24.20 o 
   6  12   0        6.91        3.52     27.51 o 
   7  12   0      434.96      387.65     74.71 o 
   1  13   0      260.32      237.77     36.97 o 
   2  13   0       74.89       66.22     20.90 o 
   3  13   0      208.30      267.16     54.00 o 
   4  13   0      115.62      117.90     35.17 o 
   5  13   0       44.48       58.39     30.84 o 
   0  14   0      212.85      107.72     46.10 o 
   1  14   0       41.07       52.73     29.44 o 
   2  14   0      211.82      170.69     44.52 o 
   3  14   0      122.20      165.71     44.01 o 
   4  14   0      350.69      357.31     73.91 o 
   1  15   0      225.30      143.62     35.63 o 
 -11   0   1       11.34      -18.61     28.06 o 
  -9   0   1      859.92      702.87     93.53 o 
  -7   0   1     1386.45     1354.84    113.58 o 
  -5   0   1      115.45      152.72     31.79 o 
  -3   0   1    31919.45    28639.85    488.58 o 
  -1   0   1    52862.35    29908.40    476.74 o 
   1   0   1     1386.59     1312.62     43.99 o 
   3   0   1       10.17       13.63     15.12 o 
   5   0   1     5438.25     5542.57    177.57 o 
   7   0   1      979.30     1029.83     69.68 o 
   9   0   1        0.23       -1.43     17.80 o 
  11   0   1       94.64       63.89     55.68 o 
 -11   1   1       31.07       32.41     18.27 o 
 -10   1   1      334.93      273.45     37.26 o 
  -9   1   1      389.00      363.38     34.95 o 
  -8   1   1     1368.51     1320.05     59.56 o 
  -7   1   1      511.66      513.24     38.66 o 
  -6   1   1     7028.51     6541.88    192.47 o 
  -5   1   1     2722.25     2539.37     98.44 o 
  -4   1   1     7952.23     7433.25    100.33 o 
  -3   1   1     5941.89     5655.05     69.51 o 
  -2   1   1    11502.68    10918.41    188.91 o 
  -1   1   1     9347.96     7124.29    208.92 o 
   1   1   1     9527.38    10328.61     73.34 o 
   2   1   1      327.30      391.95     17.91 o 
   3   1   1     8022.06     8238.91    109.78 o 
   4   1   1      145.87      160.67     16.91 o 
   5   1   1        7.94       14.43     14.37 o 
   6   1   1       62.39       76.61     19.55 o 
   7   1   1     2272.58     2115.67     61.53 o 
   8   1   1      428.27      371.83     32.80 o 
   9   1   1      739.02      678.30     38.60 o 
  10   1   1      153.17      130.85     25.54 o 
  11   1   1        6.39       -3.50     27.06 o 
 -11   2   1       63.57      116.69     39.25 o 
 -10   2   1       26.11       17.44     21.50 o 
  -9   2   1      483.97      522.90     53.36 o 
  -8   2   1        5.61        5.59     19.20 o 
  -7   2   1     1716.14     1665.44    106.45 o 
  -6   2   1      105.78       90.09     17.89 o 
  -5   2   1     6852.16     6710.52    119.25 o 
  -4   2   1     2630.73     2459.04     61.07 o 
  -3   2   1      443.64      433.28     18.27 o 
  -2   2   1    12231.89    12352.41    125.96 o 
   0   2   1      781.63      742.96     24.29 o 
   1   2   1     5768.30     5818.71     82.85 o 
   2   2   1      250.87      235.93     16.56 o 
   3   2   1    20482.59    21715.45    203.75 o 
   4   2   1     1553.28     1615.33     39.27 o 
   5   2   1       33.94       43.59     14.52 o 
   6   2   1     3038.43     3094.57     78.13 o 
   7   2   1      545.25      584.18     42.93 o 
   8   2   1     2932.91     2937.60    105.22 o 
   9   2   1      278.31      243.06     29.10 o 
  10   2   1      177.66      177.85     25.76 o 
  11   2   1      470.53      306.73     70.66 o 
 -11   3   1      154.64      119.83     40.88 o 
 -10   3   1        6.48       -0.10     18.00 o 
  -9   3   1       20.43       42.00     18.81 o 
  -8   3   1        5.37       12.20     15.87 o 
  -7   3   1      118.47      122.70     22.18 o 
  -6   3   1      819.47      765.28     43.49 o 
  -5   3   1     3231.39     2988.41     68.09 o 
  -4   3   1      978.09     1032.10     30.90 o 
  -3   3   1    14814.81    16040.77    214.64 o 
  -2   3   1     4217.38     4161.64    191.93 o 
  -1   3   1    17428.46    14992.86    310.65 o 
   0   3   1    13735.33    12336.15    275.86 o 
   1   3   1    11017.44    11687.87    114.68 o 
   2   3   1     9100.97     9649.53    133.09 o 
   3   3   1    19040.43    20330.73    305.97 o 
   4   3   1     6573.65     6887.32     96.68 o 
   5   3   1    13286.30    14072.69    175.97 o 
   6   3   1     1415.36     1385.70     50.85 o 
   7   3   1      121.27      141.01     19.83 o 
   8   3   1       86.57       73.03     13.84 o 
   9   3   1      377.04      336.22     34.35 o 
  10   3   1        2.87        0.96     16.65 o 
  11   3   1       17.50       12.09     50.80 o 
 -11   4   1      314.63      289.68     94.16 o 
 -10   4   1       15.67       25.71     34.34 o 
  -9   4   1      675.59      776.62     79.61 o 
  -8   4   1        9.19        7.59     19.53 o 
  -7   4   1      224.20      213.71     23.84 o 
  -6   4   1       50.74       55.25     14.48 o 
  -5   4   1     5347.37     5347.71    140.66 o 
  -4   4   1      127.62      121.50     16.87 o 
  -3   4   1      257.44      244.27     23.36 o 
  -2   4   1     5544.83     5835.11    282.24 o 
  -1   4   1      615.26      547.71     22.58 o 
   0   4   1     2290.40     1949.75    162.06 o 
   1   4   1    15310.79    14459.43    579.39 o 
   2   4   1     2073.60     1928.77     48.92 o 
   3   4   1     7007.88     7514.81    110.22 o 
   4   4   1      652.88      516.54     25.84 o 
   5   4   1     1029.36     1057.85     38.06 o 
   6   4   1      834.27      877.29     50.87 o 
   7   4   1     4133.41     4408.59     95.58 o 
   8   4   1       58.52       61.30     18.82 o 
   9   4   1       69.49       50.70     20.03 o 
  10   4   1      251.27      210.57     48.08 o 
  11   4   1       87.42       64.05     54.00 o 
 -10   5   1       21.15       33.52     56.60 o 
  -9   5   1     1267.58     1477.58     87.71 o 
  -8   5   1       17.85       26.79     24.30 o 
  -7   5   1     4671.92     5050.74    190.26 o 
  -6   5   1      597.11      638.15     39.69 o 
  -5   5   1     2580.71     2486.27     86.15 o 
  -4   5   1     6638.33     7224.48    151.48 o 
  -3   5   1     2115.19     2056.47    117.17 o 
  -2   5   1     1957.50     1658.98    125.35 o 
  -1   5   1     4887.81     4415.45    215.55 o 
   0   5   1      242.01      189.38     17.37 o 
   1   5   1     8911.08     8215.91    313.85 o 
   2   5   1      657.00      555.66     26.28 o 
   3   5   1      611.93      620.91     30.79 o 
   4   5   1        6.65       18.48     11.22 o 
   5   5   1      935.80      868.60     44.51 o 
   6   5   1        1.95        3.28     18.00 o 
   7   5   1      424.49      448.39     47.49 o 
   8   5   1        1.57       -8.33     17.39 o 
   9   5   1     1192.57     1318.43    117.63 o 
  10   5   1        3.30       68.73     38.47 o 
 -10   6   1        0.70       23.49     27.81 o 
  -9   6   1      114.87       68.92     37.74 o 
  -8   6   1        1.13        5.87     29.31 o 
  -7   6   1      185.36      144.67     30.26 o 
  -6   6   1      189.42      242.22     37.99 o 
  -5   6   1     1462.78     1443.40     91.62 o 
  -4   6   1     1808.55     1750.60    106.27 o 
  -3   6   1     1385.32     1373.73     84.61 o 
  -2   6   1     7661.71     6745.86    267.12 o 
  -1   6   1     4139.97     4072.18    165.66 o 
   0   6   1     8999.73     7653.85    304.02 o 
   1   6   1        4.51       18.85     10.38 o 
   2   6   1     1873.04     1695.27     86.79 o 
   3   6   1      824.60      788.11     39.51 o 
   4   6   1       39.77       48.53      9.47 o 
   5   6   1      949.60      943.32     55.98 o 
   6   6   1        7.12       20.65     13.70 o 
   7   6   1     2388.50     2546.88    114.54 o 
   8   6   1       38.71       26.86     23.54 o 
   9   6   1       72.84       80.33     30.58 o 
  10   6   1       36.00       57.63     18.27 o 
 -10   7   1        6.58       15.11     45.67 o 
  -9   7   1        2.99       -2.11     33.84 o 
  -8   7   1      216.59      229.48     43.32 o 
  -7   7   1       10.59       54.60     43.08 o 
  -6   7   1      362.72      345.23     41.81 o 
  -5   7   1     2895.35     3112.66    133.05 o 
  -4   7   1        0.87       22.13     13.45 o 
  -3   7   1     4314.98     4316.52    257.59 o 
  -2   7   1      598.25      510.73     33.46 o 
  -1   7   1       42.84       41.34     10.72 o 
   0   7   1    10384.50    10039.04    390.79 o 
   1   7   1     2568.28     2379.18    115.44 o 
   2   7   1    10815.57    10161.63    854.11 o 
   3   7   1        6.82       22.07     10.04 o 
   4   7   1     2038.95     1895.97    125.42 o 
   5   7   1      583.67      549.76     76.12 o 
   6   7   1     1742.51     1890.38    113.17 o 
   7   7   1       89.53       84.35     32.34 o 
   8   7   1      835.38      849.34     71.96 o 
   9   7   1       29.18       58.65     30.17 o 
  10   7   1       82.41       46.75     44.21 o 
  -9   8   1       25.36       60.95     31.09 o 
  -8   8   1       38.24       -0.61     36.16 o 
  -7   8   1      120.25      115.10     39.48 o 
  -6   8   1      209.99      221.29     39.09 o 
  -5   8   1       53.29       42.97     16.14 o 
  -4   8   1       27.88       53.05     23.88 o 
  -3   8   1     1869.63     1661.95    160.12 o 
  -2   8   1      594.25      469.87     33.22 o 
  -1   8   1     2925.92     2767.03    104.26 o 
   0   8   1      514.22      419.51     38.24 o 
   1   8   1      116.04      115.00     16.21 o 
   2   8   1        6.99        6.42     12.19 o 
   3   8   1     5448.65     4937.15    319.40 o 
   4   8   1       82.27       81.06     17.65 o 
   5   8   1     1495.40     1483.51     79.77 o 
   6   8   1      143.59      133.93     24.67 o 
   7   8   1      114.21      150.54     29.91 o 
   8   8   1       68.07       90.99     39.59 o 
   9   8   1      189.59      212.09     56.14 o 
  -9   9   1       76.11       65.30     32.60 o 
  -8   9   1       16.09       54.03     29.18 o 
  -7   9   1       92.74       61.70     34.97 o 
  -6   9   1       84.07      100.13     38.29 o 
  -5   9   1      807.84      907.80     84.12 o 
  -4   9   1     2849.52     2804.40    251.28 o 
  -3   9   1     2172.99     1955.11    198.11 o 
  -2   9   1     3044.03     2816.85    263.72 o 
  -1   9   1       12.68        4.68     10.73 o 
   0   9   1      935.98      893.68     58.62 o 
   1   9   1     1757.26     1641.37     87.41 o 
   2   9   1     2822.37     2954.68     97.58 o 
   3   9   1       72.84       43.55     12.08 o 
   4   9   1     4606.97     4888.50    394.15 o 
   5   9   1      201.77      190.84     26.48 o 
   6   9   1      841.83     1030.86     73.18 o 
   7   9   1       18.50       56.45     26.83 o 
   8   9   1        0.93       15.72     22.10 o 
   9   9   1      130.01      132.77     38.47 o 
  -8  10   1       32.80       38.14     37.66 o 
  -7  10   1       32.04       47.41     25.47 o 
  -6  10   1      214.89      258.62     44.38 o 
  -5  10   1       49.78       63.01     25.35 o 
  -4  10   1      532.01      654.29     67.74 o 
  -3  10   1      803.41      699.06     89.82 o 
  -2  10   1      535.13      499.65     53.97 o 
  -1  10   1     2795.28     2783.40    108.36 o 
   0  10   1     1370.85     1298.86     72.36 o 
   1  10   1      622.35      508.83     50.71 o 
   2  10   1     2771.34     2576.41    143.55 o 
   3  10   1      402.67      359.54     40.11 o 
   4  10   1      349.95      303.64     41.60 o 
   5  10   1       18.84       35.55     15.32 o 
   6  10   1       62.31       55.09     24.59 o 
   7  10   1      431.30      463.94     87.46 o 
   8  10   1        0.88        7.15     33.45 o 
  -7  11   1      631.44      766.23    100.98 o 
  -6  11   1      392.23      430.68     69.83 o 
  -5  11   1      193.68      253.33     47.09 o 
  -4  11   1       35.66       62.50     27.96 o 
  -3  11   1      133.47      138.67     22.63 o 
  -2  11   1       98.12       68.21     20.64 o 
  -1  11   1     1474.51     1316.42    114.48 o 
   0  11   1      794.42      702.88     60.33 o 
   1  11   1     1923.70     1811.67    137.19 o 
   2  11   1       25.66       17.12     19.24 o 
   3  11   1       44.44       54.54     35.96 o 
   4  11   1      453.06      335.90     94.03 o 
   5  11   1        0.19       27.32     31.15 o 
   6  11   1       11.62       37.22     28.56 o 
   7  11   1       40.47       47.29     25.86 o 
  -7  12   1      107.77      102.15     26.69 o 
  -6  12   1       53.05       82.67     31.05 o 
  -5  12   1      372.33      416.54     77.12 o 
  -4  12   1       21.68       44.90     26.69 o 
  -3  12   1       63.77       56.50     33.27 o 
  -2  12   1      350.68      369.16     37.21 o 
  -1  12   1      200.71      184.44     27.07 o 
   0  12   1       31.65       53.82     15.80 o 
   1  12   1      317.78      277.47     35.13 o 
   2  12   1       30.17       32.32     21.73 o 
   3  12   1      151.01      128.46     28.41 o 
   4  12   1      186.97      126.53     33.09 o 
   5  12   1      109.02      145.92     38.33 o 
   6  12   1      551.22      483.74     85.29 o 
   7  12   1      374.80      327.63     83.87 o 
  -5  13   1      150.18      201.89     45.72 o 
  -4  13   1       44.97       72.73     33.49 o 
  -3  13   1      429.59      456.75     78.82 o 
  -2  13   1       27.76       22.88     28.59 o 
  -1  13   1      235.75      260.57     36.68 o 
   0  13   1     1129.72      953.77     91.79 o 
   1  13   1      319.37      258.86     48.17 o 
   2  13   1      297.48      247.66     35.86 o 
   3  13   1     1837.89     1869.68     98.84 o 
   4  13   1       28.53       41.37     27.02 o 
   5  13   1      827.83     1021.87    131.00 o 
  -4  14   1        5.50       16.31     40.16 o 
  -3  14   1        1.58       36.78     20.99 o 
  -2  14   1      398.78      425.11     83.43 o 
  -1  14   1       10.78        9.85     32.17 o 
   0  14   1       46.56       51.84     29.85 o 
   1  14   1      192.41      165.73     31.53 o 
   2  14   1      236.49      233.40     55.97 o 
   3  14   1      322.11      290.62     85.42 o 
   4  14   1      282.50      331.06     72.97 o 
  -1  15   1      150.55      145.18     34.24 o 
   0  15   1       18.39       18.64     32.98 o 
   1  15   1      321.13      314.74    113.86 o 
 -10   0   2      125.89       98.19     39.20 o 
  -8   0   2     5760.85     5921.92    811.80 o 
  -6   0   2     2619.86     2387.51    237.35 o 
  -4   0   2     4694.64     4090.97    200.98 o 
  -2   0   2     3431.03     2545.14     80.68 o 
   0   0   2     6215.88     6505.14    170.91 o 
   4   0   2      161.09      170.26     21.30 o 
   6   0   2      200.75      219.82     32.16 o 
   8   0   2      930.95      879.39     54.60 o 
  10   0   2      992.32      668.55    159.77 o 
 -11   1   2       47.51       50.19     24.65 o 
 -10   1   2      309.50      287.34     35.47 o 
  -9   1   2      229.89      219.77     31.32 o 
  -8   1   2      209.58      192.26     29.77 o 
  -7   1   2     1339.78     1260.42     74.59 o 
  -6   1   2     2159.43     1934.16    104.86 o 
  -5   1   2     1507.96     1324.25     47.98 o 
  -4   1   2      739.35      648.85     25.49 o 
  -3   1   2     2191.03     1964.77     49.51 o 
  -2   1   2    20236.81    15205.91    248.49 o 
  -1   1   2     5868.83     5718.77    214.59 o 
   0   1   2    10502.29    10884.20     74.09 o 
   1   1   2       25.27       37.96      3.87 o 
   2   1   2     3180.01     3485.96     74.94 o 
   3   1   2        2.61        6.25      9.94 o 
   4   1   2      413.54      397.46     23.81 o 
   5   1   2      390.36      355.46     25.65 o 
   6   1   2     4760.65     4600.33    102.76 o 
   7   1   2     2092.39     2136.29     64.87 o 
   8   1   2     1374.43     1359.16     80.08 o 
   9   1   2      635.60      580.17     41.65 o 
  10   1   2      156.19      107.70     31.50 o 
  11   1   2      147.15      100.89     29.23 o 
 -11   2   2        6.88       36.54     29.07 o 
 -10   2   2      323.76      325.13     36.19 o 
  -9   2   2        1.53        3.62     21.80 o 
  -8   2   2      692.88      681.79     60.68 o 
  -7   2   2     1378.90     1264.15     84.32 o 
  -6   2   2       76.72       93.69     17.75 o 
  -5   2   2     4299.36     3819.51     92.63 o 
  -4   2   2    17781.15    16623.02    350.35 o 
  -3   2   2    24081.30    21305.29    798.40 o 
  -2   2   2     3769.48     2941.69    125.82 o 
  -1   2   2    20635.54    22909.13    274.82 o 
   0   2   2    22896.55    23695.16    224.23 o 
   1   2   2    18702.68    20290.11    167.75 o 
   2   2   2      187.71      142.57     10.93 o 
   3   2   2        0.61        7.60      9.10 o 
   4   2   2    14992.26    17172.46    232.94 o 
   5   2   2     2486.78     2469.31     58.47 o 
   6   2   2     2770.05     2789.47     72.83 o 
   7   2   2      552.73      516.59     39.20 o 
   8   2   2       29.17       32.54     20.20 o 
   9   2   2       54.59       60.52     16.95 o 
  10   2   2      149.93      125.86     32.81 o 
  11   2   2        8.90       18.74     24.81 o 
 -11   3   2        2.33       29.46     32.12 o 
 -10   3   2      223.12      336.66     53.79 o 
  -9   3   2       87.59       59.88     17.04 o 
  -8   3   2       40.36       37.95     14.54 o 
  -7   3   2      200.85      205.57     22.70 o 
  -6   3   2     2400.88     2353.41     82.13 o 
  -5   3   2      510.30      460.06     25.91 o 
  -4   3   2     2468.16     2394.02     56.63 o 
  -3   3   2      256.27      269.28     22.68 o 
  -2   3   2      242.55      191.29     22.46 o 
  -1   3   2      282.32      273.84     12.85 o 
   0   3   2     2917.35     3104.47     72.03 o 
   1   3   2    14924.05    15463.23    139.03 o 
   2   3   2    38474.25    39935.03    461.18 o 
   3   3   2    12012.32    12669.51    122.67 o 
   4   3   2    26770.41    28978.00    333.85 o 
   5   3   2     5134.49     5594.89    132.52 o 
   6   3   2      437.89      463.33     35.71 o 
   7   3   2      125.21      147.93     24.44 o 
   8   3   2       29.81       36.57     16.11 o 
   9   3   2       58.01       60.42     15.53 o 
  10   3   2      421.85      305.49     42.10 o 
  11   3   2        0.33       33.31     27.08 o 
 -11   4   2       58.68       50.08     36.36 o 
 -10   4   2       70.82       99.19     33.34 o 
  -9   4   2      203.56      211.91     44.63 o 
  -8   4   2      809.32      800.57     62.07 o 
  -7   4   2      311.85      354.58     37.09 o 
  -6   4   2     1798.42     1758.59     61.26 o 
  -5   4   2     1133.93     1101.05     41.07 o 
  -4   4   2       24.72       43.14      9.20 o 
  -3   4   2      795.48      673.33     34.30 o 
  -2   4   2      192.35      148.84     12.32 o 
  -1   4   2     8000.84     7118.52    419.62 o 
   0   4   2    22350.63    21769.66    637.85 o 
   1   4   2       44.01       40.49      9.93 o 
   2   4   2     3164.77     2939.96     67.09 o 
   3   4   2      173.29      159.43     20.07 o 
   4   4   2     5595.63     6082.90     88.51 o 
   5   4   2     2683.96     2657.91     69.53 o 
   6   4   2     6026.43     6444.36    192.51 o 
   7   4   2     1364.07     1293.17     82.71 o 
   8   4   2        1.19       34.67     32.02 o 
   9   4   2        0.09       13.37     17.95 o 
  10   4   2      140.30      119.29     37.70 o 
  11   4   2        0.21       56.45     34.07 o 
 -10   5   2      261.23      336.80     50.05 o 
  -9   5   2       19.41       49.25     31.27 o 
  -8   5   2      901.38      856.69    103.90 o 
  -7   5   2      164.00      180.74     30.41 o 
  -6   5   2        6.76       -0.35     18.24 o 
  -5   5   2     1383.62     1403.28     54.01 o 
  -4   5   2     1314.28     1247.27     42.58 o 
  -3   5   2       70.73      114.62     19.56 o 
  -2   5   2     6847.83     5722.46    193.42 o 
  -1   5   2      167.36      121.82     15.44 o 
   0   5   2     4695.41     4342.78    163.33 o 
   1   5   2       90.59       72.94     13.30 o 
   2   5   2     1227.93     1221.51     31.01 o 
   3   5   2      430.36      449.48     25.57 o 
   4   5   2      477.67      540.71     44.61 o 
   5   5   2       56.27       75.41     15.60 o 
   6   5   2     2906.12     2880.21     84.96 o 
   7   5   2      150.83      149.06     19.81 o 
   8   5   2     1815.18     1910.36     84.08 o 
   9   5   2       18.74       22.78     23.88 o 
  10   5   2       84.44       82.10     32.30 o 
 -10   6   2       19.51       57.98     31.31 o 
  -9   6   2      221.85      202.43     58.64 o 
  -8   6   2     1051.53     1151.76     75.53 o 
  -7   6   2      312.21      317.62     46.57 o 
  -6   6   2     1255.11     1166.69     61.49 o 
  -5   6   2        2.61       15.95     16.06 o 
  -4   6   2       96.36      119.02     21.48 o 
  -3   6   2      747.72      621.01     62.08 o 
  -2   6   2       74.60       69.12     13.94 o 
  -1   6   2      334.70      373.98     19.49 o 
   0   6   2    12186.95    11850.48    418.91 o 
   1   6   2     1673.63     1658.96     71.79 o 
   2   6   2     6125.59     6353.79    139.27 o 
   3   6   2      893.27      896.75     32.45 o 
   4   6   2      175.21      157.23     19.79 o 
   5   6   2      335.65      388.16     38.30 o 
   6   6   2     1583.63     1526.64     50.46 o 
   7   6   2      321.44      297.34     37.83 o 
   8   6   2       66.71       54.76     24.37 o 
   9   6   2      816.10      751.93    115.92 o 
  10   6   2      190.22      129.33     56.78 o 
 -10   7   2        0.66       15.14     48.92 o 
  -9   7   2      104.10       83.48     29.98 o 
  -8   7   2       84.86      136.87     44.92 o 
  -7   7   2       56.01       36.40     25.04 o 
  -6   7   2     1429.90     1583.83     94.00 o 
  -5   7   2     1003.61      919.69     60.66 o 
  -4   7   2      836.36      776.39     93.16 o 
  -3   7   2     2107.26     2020.37    135.35 o 
  -2   7   2      379.08      305.25     31.69 o 
  -1   7   2    13394.85    13530.72    662.26 o 
   0   7   2     1802.00     1721.18     69.40 o 
   1   7   2    10085.23     9712.86    336.57 o 
   2   7   2      539.43      448.78     46.41 o 
   3   7   2     2628.31     2376.66    118.95 o 
   4   7   2      637.31      628.15     50.33 o 
   5   7   2     3414.37     3593.70     94.24 o 
   6   7   2      194.33      183.43     23.47 o 
   7   7   2     1440.30     1673.97     85.87 o 
   8   7   2      224.49      198.98     36.72 o 
   9   7   2      115.72      121.07     28.53 o 
  10   7   2      221.70      323.21    164.38 o 
  -9   8   2       18.45       12.09     37.69 o 
  -8   8   2        0.29        9.99     37.67 o 
  -7   8   2       59.11       77.77     36.32 o 
  -6   8   2      258.34      353.95     57.31 o 
  -5   8   2        2.07       37.19     26.28 o 
  -4   8   2     7731.32     8457.44    430.34 o 
  -3   8   2      382.44      338.47     33.75 o 
  -2   8   2    12270.12    13210.66    816.96 o 
  -1   8   2        8.58       10.51      7.37 o 
   0   8   2     2648.10     2402.94    105.71 o 
   1   8   2      653.35      604.89     33.88 o 
   2   8   2       31.83       38.78     14.60 o 
   3   8   2        8.84       19.75     12.36 o 
   4   8   2      776.32      704.96     69.24 o 
   5   8   2      487.40      489.67     66.56 o 
   6   8   2      359.06      366.59     43.14 o 
   7   8   2       30.36       62.84     23.97 o 
   8   8   2      363.49      238.86     71.57 o 
   9   8   2      100.42       36.66     26.71 o 
  -9   9   2       23.11       32.49     30.79 o 
  -8   9   2        5.63       -2.52     32.79 o 
  -7   9   2      132.14      172.00     37.88 o 
  -6   9   2     1239.22     1262.17    131.08 o 
  -5   9   2     1354.98     1513.86    105.43 o 
  -4   9   2     1615.46     1523.55    114.10 o 
  -3   9   2      301.15      288.25     35.10 o 
  -2   9   2      685.46      592.33     64.07 o 
  -1   9   2      212.40      201.56     28.18 o 
   0   9   2     2092.57     1948.34     60.87 o 
   1   9   2     4328.56     4410.34    111.05 o 
   2   9   2       89.42       80.91     18.13 o 
   3   9   2     6113.05     5884.92    443.12 o 
   4   9   2        3.57       -4.41     22.47 o 
   5   9   2     1129.10     1226.52     92.17 o 
   6   9   2       62.06       54.18     17.01 o 
   7   9   2       40.01       37.66     25.02 o 
   8   9   2       25.38       16.98     41.11 o 
   9   9   2       83.33       68.01     37.80 o 
  -8  10   2      204.93      232.44     46.33 o 
  -7  10   2        0.29       48.12     27.22 o 
  -6  10   2      211.70      242.48     39.74 o 
  -5  10   2      120.86       90.45     30.25 o 
  -4  10   2      230.11      212.98     47.04 o 
  -3  10   2       57.27       45.55     37.72 o 
  -2  10   2       54.04       47.42     17.76 o 
  -1  10   2      168.55      183.64     28.95 o 
   0  10   2      967.66      926.25     51.59 o 
   1  10   2      214.31      232.13     32.21 o 
   2  10   2     1848.30     1563.82    134.70 o 
   3  10   2      431.88      445.40     63.44 o 
   4  10   2        1.26       32.14     16.73 o 
   5  10   2     1484.63     1415.04     95.25 o 
   6  10   2       11.49       18.75     25.46 o 
   7  10   2      184.86      216.55     48.44 o 
   8  10   2      362.75      309.22     85.13 o 
  -7  11   2       20.30       26.17     19.03 o 
  -6  11   2        5.99       42.41     32.45 o 
  -5  11   2       16.90       -5.44     41.30 o 
  -4  11   2      161.95      158.37     32.61 o 
  -3  11   2      467.96      522.24     78.68 o 
  -2  11   2     1170.02     1120.07     93.45 o 
  -1  11   2      652.05      690.70     63.83 o 
   0  11   2     1063.36      994.39     73.87 o 
   1  11   2      325.93      304.24     33.94 o 
   2  11   2       10.58        9.99     23.36 o 
   3  11   2      650.37      558.49     75.02 o 
   4  11   2       66.96       54.52     19.49 o 
   5  11   2       13.88       21.94     20.84 o 
   6  11   2      501.03      494.22     86.79 o 
   7  11   2      194.70      143.11     42.23 o 
  -7  12   2      265.28      257.41     56.38 o 
  -6  12   2      106.74      119.58     36.36 o 
  -5  12   2      159.64      150.55     37.53 o 
  -4  12   2       27.09       84.11     37.30 o 
  -3  12   2      158.75      149.85     40.41 o 
  -2  12   2       48.44       75.08     22.35 o 
  -1  12   2      979.05      894.16     62.86 o 
   0  12   2      367.76      339.97     43.73 o 
   1  12   2     1257.85     1396.71     76.96 o 
   2  12   2      196.75      191.06     26.84 o 
   3  12   2      234.69      233.58     32.73 o 
   4  12   2      128.43      120.22     22.17 o 
   5  12   2       57.11       48.38     31.56 o 
   6  12   2      643.57      684.35     99.61 o 
  -5  13   2      191.59      192.30     44.70 o 
  -4  13   2      120.90      179.42     41.56 o 
  -3  13   2       62.63       85.02     40.12 o 
  -2  13   2      158.27      167.54     40.61 o 
  -1  13   2      876.67      726.02     94.38 o 
   0  13   2      616.58      632.48     65.22 o 
   1  13   2      126.05      127.61     32.02 o 
   2  13   2     1850.32     1592.20    244.43 o 
   3  13   2        0.48       18.46     22.19 o 
   4  13   2      842.09      968.79    111.78 o 
   5  13   2      148.17      130.74     38.52 o 
  -4  14   2      148.96      111.01     49.95 o 
  -3  14   2      930.40      932.33    125.85 o 
  -2  14   2      116.90      116.29     39.42 o 
  -1  14   2       81.98       89.38     30.67 o 
   0  14   2        2.35       28.43     33.37 o 
   1  14   2       16.76       -5.97     34.90 o 
   2  14   2        0.08       25.45     42.03 o 
   3  14   2      154.44      165.03     44.44 o 
   4  14   2       51.41       29.45     25.37 o 
   0  15   2      101.18       93.07     33.89 o 
 -11   0   3       79.90       62.27     40.03 o 
  -9   0   3     1087.82     1188.50    224.46 o 
  -7   0   3        8.18       22.35     34.62 o 
  -5   0   3     9529.04     9468.58    656.93 o 
  -3   0   3      397.69      364.53     32.60 o 
   1   0   3    28938.49    30741.05    619.57 o 
   3   0   3     6131.20     6618.09     98.45 o 
   5   0   3    17922.18    18760.91    532.49 o 
   7   0   3    15062.39    16657.04    777.37 o 
   9   0   3     2390.84     2027.02    211.06 o 
  11   0   3        5.50       -4.71     45.43 o 
 -11   1   3       49.71       56.11     32.64 o 
 -10   1   3       20.44        9.30     11.42 o 
  -9   1   3      447.84      467.31     49.77 o 
  -8   1   3        0.99       10.22     26.22 o 
  -7   1   3     1374.67     1357.95    119.74 o 
  -6   1   3       27.95       41.52     16.41 o 
  -5   1   3      247.87      210.04     20.47 o 
  -4   1   3      649.60      587.81     26.07 o 
  -3   1   3     7722.68     6508.95    127.38 o 
  -2   1   3     1795.83     1469.47     39.89 o 
  -1   1   3    12590.77    13420.71    199.20 o 
   0   1   3    18345.52    19013.09    192.38 o 
   1   1   3      216.59      279.89     22.08 o 
   2   1   3     5388.11     5452.67     65.20 o 
   3   1   3      136.11      148.19     11.26 o 
   4   1   3      793.76      765.20     25.82 o 
   5   1   3     1934.26     1755.33     39.71 o 
   6   1   3        9.69       18.42     12.86 o 
   7   1   3        9.38       12.70     17.49 o 
   8   1   3       70.75       73.52     16.80 o 
   9   1   3     1569.35     1489.16     71.29 o 
  10   1   3      119.23      134.42     29.37 o 
  11   1   3       77.38       46.95     28.64 o 
 -11   2   3        0.32       74.75     28.19 o 
 -10   2   3        8.10       19.30     37.50 o 
  -9   2   3      553.29      538.85     72.58 o 
  -8   2   3     1036.55     1075.69     89.05 o 
  -7   2   3      371.67      319.48     37.28 o 
  -6   2   3     3049.22     2648.33    170.38 o 
  -5   2   3     9531.31     9185.18    177.53 o 
  -4   2   3    11416.49    10267.53    225.80 o 
  -3   2   3     2848.82     2353.14     84.33 o 
  -2   2   3    17389.77    16150.83    169.64 o 
  -1   2   3     1454.92     1534.91     35.11 o 
   0   2   3    12201.69    12866.99    132.15 o 
   1   2   3     4611.88     4873.77     98.39 o 
   2   2   3     3703.39     3972.81     82.88 o 
   3   2   3    13829.73    14386.41    134.17 o 
   4   2   3      651.40      578.01     38.64 o 
   5   2   3     3050.80     3079.13     67.76 o 
   6   2   3       38.73       49.75     15.66 o 
   7   2   3       41.87       49.46     16.82 o 
   8   2   3        6.45        0.76     15.44 o 
   9   2   3        3.86       50.43     23.59 o 
  10   2   3       34.57        7.30     18.06 o 
  11   2   3      247.68      166.05     37.44 o 
 -11   3   3      318.01      368.58     58.79 o 
 -10   3   3      230.07      206.27     38.82 o 
  -9   3   3      214.50      275.39     42.80 o 
  -8   3   3      136.98      126.32     24.53 o 
  -7   3   3       60.49       70.58     22.42 o 
  -6   3   3      409.80      435.51     42.11 o 
  -5   3   3     1365.71     1285.83     74.63 o 
  -4   3   3      280.97      238.16     23.74 o 
  -3   3   3     3926.73     2957.74    108.21 o 
  -2   3   3       30.48       29.27     10.03 o 
  -1   3   3     4057.86     4396.97    177.22 o 
   0   3   3    17093.54    18483.26    279.92 o 
   1   3   3    13812.80    14423.40    133.89 o 
   2   3   3     7663.91     7877.16     84.31 o 
   3   3   3     3620.24     3686.55     60.26 o 
   4   3   3     1075.30     1072.53     37.17 o 
   5   3   3     1356.82     1346.09     90.07 o 
   6   3   3      261.78      310.45     30.40 o 
   7   3   3       64.49       75.29     20.92 o 
   8   3   3      159.44      150.18     18.89 o 
   9   3   3      271.19      273.39     39.37 o 
  10   3   3        8.68       13.63     29.03 o 
  11   3   3        3.87       53.62     40.47 o 
 -11   4   3        0.58       -5.49     35.01 o 
 -10   4   3      181.27      204.38     45.32 o 
  -9   4   3      980.75     1249.61     84.26 o 
  -8   4   3       40.67       85.34     35.81 o 
  -7   4   3      165.15      174.59     26.84 o 
  -6   4   3      871.74      921.75     44.32 o 
  -5   4   3      219.62      218.28     30.27 o 
  -4   4   3     3365.04     3500.34    158.98 o 
  -3   4   3     2014.53     2136.63    254.24 o 
  -2   4   3     5520.54     5211.36    300.82 o 
  -1   4   3    25379.82    26095.23    989.83 o 
   0   4   3     1837.83     1707.86     42.09 o 
   1   4   3       25.05       30.91      9.64 o 
   2   4   3    11697.53    12544.95    123.14 o 
   3   4   3    15866.30    17053.51    194.90 o 
   4   4   3    12527.52    14071.45    175.76 o 
   5   4   3     5012.67     5310.19    125.68 o 
   6   4   3     1000.95     1018.33     45.67 o 
   7   4   3       22.59       35.54     14.00 o 
   8   4   3      198.74      178.13     30.12 o 
   9   4   3       41.97       47.94     22.17 o 
  10   4   3      470.24      379.74     83.55 o 
 -10   5   3       61.52      113.78     36.50 o 
  -9   5   3        5.74       43.18     51.73 o 
  -8   5   3        8.60       12.55     41.10 o 
  -7   5   3      536.63      606.76     56.30 o 
  -6   5   3      583.15      551.29     61.65 o 
  -5   5   3       46.87       25.58     25.79 o 
  -4   5   3     1397.51     1323.53     91.26 o 
  -3   5   3      311.75      220.38     33.68 o 
  -2   5   3    13539.00    13298.04    209.40 o 
  -1   5   3     4299.87     4371.09    143.57 o 
   0   5   3     3290.94     3346.54     74.15 o 
   1   5   3    19056.45    19701.00    303.90 o 
   2   5   3      317.16      324.12     44.57 o 
   3   5   3     7618.47     8365.40    126.33 o 
   4   5   3      111.90      101.99     14.60 o 
   5   5   3     1218.42     1260.27     59.58 o 
   6   5   3        0.20       16.67     15.46 o 
   7   5   3      403.17      369.37     46.22 o 
   8   5   3      994.27      951.57    110.99 o 
   9   5   3       26.47       18.39     21.67 o 
  10   5   3      196.60      187.20     59.67 o 
 -10   6   3       65.50       37.17     40.61 o 
  -9   6   3      531.91      509.57     59.94 o 
  -8   6   3      126.36      106.12     41.25 o 
  -7   6   3      288.52      289.28     43.13 o 
  -6   6   3      112.58      158.30     38.44 o 
  -5   6   3       13.99        3.00     28.97 o 
  -4   6   3      653.56      711.81    150.32 o 
  -3   6   3      641.00      485.39     26.02 o 
  -2   6   3      258.48      243.00     21.21 o 
  -1   6   3    13777.71    13827.93    480.64 o 
   0   6   3     6375.43     6639.59    156.14 o 
   1   6   3     4224.54     4353.26    118.76 o 
   2   6   3     5123.74     5311.94    105.94 o 
   3   6   3      479.90      537.11     65.61 o 
   4   6   3     6223.12     6733.40    137.92 o 
   5   6   3       13.26       24.68     10.15 o 
   6   6   3     5534.88     5931.28    187.75 o 
   7   6   3     2587.67     2685.81    128.97 o 
   8   6   3     2346.98     2572.44    171.91 o 
   9   6   3      660.30      645.11     81.68 o 
  10   6   3       21.70       62.14     66.96 o 
 -10   7   3       32.79       24.93     41.40 o 
  -9   7   3        0.78       23.34     28.33 o 
  -8   7   3      566.02      571.15     67.69 o 
  -7   7   3     1005.35     1103.41     87.55 o 
  -6   7   3     1301.29     1367.31    107.71 o 
  -5   7   3      147.05      131.46     36.42 o 
  -4   7   3      284.39      303.59     42.79 o 
  -3   7   3     3216.31     3203.12    120.62 o 
  -2   7   3      701.09      674.86     44.49 o 
  -1   7   3     3549.48     3513.91    156.98 o 
   0   7   3       81.58       75.68     13.65 o 
   1   7   3      318.82      243.65     25.82 o 
   2   7   3      469.09      475.06     56.41 o 
   3   7   3      220.08      243.19     26.52 o 
   4   7   3      781.62      785.29     57.32 o 
   5   7   3     2060.58     2166.78     60.20 o 
   6   7   3      298.59      265.96     38.45 o 
   7   7   3       39.75       54.34     24.24 o 
   8   7   3      138.92      140.15     42.24 o 
   9   7   3      408.02      353.49    119.29 o 
  10   7   3       51.99      -16.22     71.24 o 
  -9   8   3       13.80       42.31     37.39 o 
  -8   8   3       38.28       12.28     38.90 o 
  -7   8   3      754.37      923.46     72.86 o 
  -6   8   3      148.41      127.06     37.16 o 
  -5   8   3     9156.78    10680.93    384.69 o 
  -4   8   3      491.28      476.54     58.31 o 
  -3   8   3     8128.85     8654.47    453.65 o 
  -2   8   3       53.55       63.36     19.12 o 
  -1   8   3      743.63      733.19     41.61 o 
   0   8   3      347.20      333.25     29.40 o 
   1   8   3     1134.88      982.18     48.46 o 
   2   8   3      380.22      378.22     40.89 o 
   3   8   3     3818.39     4090.84    109.01 o 
   4   8   3      119.94      129.49     16.73 o 
   5   8   3      796.57      767.82     72.54 o 
   6   8   3      104.84      126.68     23.94 o 
   7   8   3      461.44      508.33     52.18 o 
   8   8   3       98.22      125.55     42.25 o 
   9   8   3        1.81       14.47     40.69 o 
  -9   9   3       19.61       57.06     30.85 o 
  -8   9   3        4.25       13.08     37.62 o 
  -7   9   3      403.36      448.93     57.61 o 
  -6   9   3        0.25        9.07     21.46 o 
  -5   9   3      190.74      140.48     30.31 o 
  -4   9   3      697.92      635.15     97.69 o 
  -3   9   3     2263.76     2494.79    141.65 o 
  -2   9   3      253.13      271.19     29.45 o 
  -1   9   3     1779.16     1840.67     92.18 o 
   0   9   3     1110.81     1157.80     44.35 o 
   1   9   3       10.18       36.95     16.32 o 
   2   9   3      939.50      861.96     47.15 o 
   3   9   3      723.19      664.55     50.72 o 
   4   9   3        0.25       26.77     13.14 o 
   5   9   3      533.94      613.27     71.79 o 
   6   9   3       98.13      107.51     24.30 o 
   7   9   3        0.34       21.69     15.32 o 
   8   9   3        0.97       24.38     41.66 o 
   9   9   3      473.59      389.98     90.41 o 
  -8  10   3        3.88       24.91     32.11 o 
  -7  10   3      130.73      144.36     47.98 o 
  -6  10   3        1.94       46.04     28.02 o 
  -5  10   3       42.84       41.08     22.12 o 
  -4  10   3        8.00       45.75     28.90 o 
  -3  10   3      123.38      157.26     31.85 o 
  -2  10   3       16.21        3.35     20.70 o 
  -1  10   3     2144.96     2285.93    111.17 o 
   0  10   3      169.80      166.48     22.27 o 
   1  10   3     1373.73     1231.84     71.28 o 
   2  10   3     2392.60     2229.38    161.47 o 
   3  10   3       61.65       73.99     21.72 o 
   4  10   3     3965.20     4221.23    267.27 o 
   5  10   3       82.40       87.82     24.93 o 
   6  10   3      685.03      702.27    100.78 o 
   7  10   3     1170.00     1245.12    230.68 o 
   8  10   3      107.61       81.51     34.89 o 
  -7  11   3      364.32      413.79     69.50 o 
  -6  11   3        2.96      -39.80     39.80 o 
  -5  11   3      172.29      185.15     41.01 o 
  -4  11   3       58.12       23.30     27.67 o 
  -3  11   3       18.58       34.12     29.68 o 
  -2  11   3        4.31      -13.30     35.79 o 
  -1  11   3      442.44      442.22     42.72 o 
   0  11   3     1692.80     1555.41     73.89 o 
   1  11   3     2028.57     2022.06    138.16 o 
   2  11   3     2211.52     2193.30    137.35 o 
   3  11   3       79.70       69.73     20.12 o 
   4  11   3       77.44       64.40     23.41 o 
   5  11   3      268.27      243.62     40.37 o 
   6  11   3       40.55       21.87     21.04 o 
   7  11   3      122.93      113.80     39.76 o 
  -6  12   3       89.64       76.86     32.50 o 
  -5  12   3        0.29        2.71     31.70 o 
  -4  12   3      193.17      177.30     33.71 o 
  -3  12   3       67.50       38.88     24.99 o 
  -2  12   3     1882.24     1788.99    173.97 o 
  -1  12   3      839.46      628.07     91.67 o 
   0  12   3     1522.42     1488.22     94.46 o 
   1  12   3       13.99       22.24     14.07 o 
   2  12   3      293.29      258.74     35.32 o 
   3  12   3     1000.90      832.15    111.10 o 
   4  12   3       17.11       32.95     21.53 o 
   5  12   3      775.67      786.66    110.38 o 
   6  12   3      454.53      468.25     83.52 o 
  -5  13   3       83.52       78.76     34.83 o 
  -4  13   3       41.80       59.97     27.83 o 
  -3  13   3      140.78       87.29     36.05 o 
  -2  13   3      114.81      143.81     34.05 o 
  -1  13   3       71.73       80.13     22.99 o 
   0  13   3        2.24       13.81     23.01 o 
   1  13   3      575.99      527.12     55.71 o 
   2  13   3       26.89       22.78     17.99 o 
   3  13   3      161.73      123.10     33.81 o 
   4  13   3      159.88      146.58     28.86 o 
   5  13   3       55.80       50.40     36.79 o 
  -3  14   3       52.48       57.30     22.08 o 
  -2  14   3      187.85      191.29     44.68 o 
  -1  14   3        1.53       23.90     24.32 o 
   0  14   3      177.11      109.03     36.22 o 
   1  14   3       71.21       77.54     35.82 o 
   2  14   3      152.22      108.42     74.92 o 
   3  14   3      468.85      412.57     91.07 o 
 -10   0   4       30.90       60.11     31.68 o 
  -8   0   4     1560.78     1793.63    144.63 o 
  -6   0   4     9082.43     9260.63    322.42 o 
  -4   0   4       87.91      112.86     22.34 o 
  -2   0   4     4701.25     4267.55    170.79 o 
   0   0   4     1725.65     1705.50    130.56 o 
   2   0   4     5542.34     6287.89    175.23 o 
   4   0   4    13518.33    14486.29    263.88 o 
   6   0   4    11419.06    12185.32    417.72 o 
   8   0   4     1045.33      900.10     94.29 o 
  10   0   4       62.88       -2.42     35.95 o 
 -11   1   4        1.29       38.62     31.21 o 
 -10   1   4      278.97      282.03     48.28 o 
  -9   1   4      236.29      224.71     30.81 o 
  -8   1   4      503.97      580.88     41.97 o 
  -7   1   4      370.43      363.78     37.16 o 
  -6   1   4      121.45      109.42     22.50 o 
  -5   1   4     2831.77     2764.07     85.26 o 
  -4   1   4     2015.16     1709.96     41.99 o 
  -3   1   4    13382.79    11300.35    146.37 o 
  -2   1   4       16.51       30.64      9.92 o 
  -1   1   4    32295.46    33153.72    474.73 o 
   0   1   4     6397.54     6665.76     74.28 o 
   1   1   4    28274.93    30053.00    267.51 o 
   2   1   4     1705.15     1774.59     52.50 o 
   3   1   4     9167.12     9751.67    121.42 o 
   4   1   4     3232.53     3252.47     53.94 o 
   5   1   4     1197.12     1217.20     34.35 o 
   6   1   4     1293.56     1260.08     58.56 o 
   7   1   4        4.09        9.89      8.39 o 
   8   1   4     4291.17     4486.59    169.12 o 
   9   1   4       51.95       23.45     23.68 o 
  10   1   4      191.07      127.62     37.64 o 
  11   1   4       34.42       17.22     26.81 o 
 -11   2   4        2.59       24.84     11.63 o 
 -10   2   4       60.44       53.03     26.90 o 
  -9   2   4        2.90       -0.83     15.56 o 
  -8   2   4      571.54      537.46     49.01 o 
  -7   2   4      296.13      271.37     32.68 o 
  -6   2   4     3420.34     2983.06    198.06 o 
  -5   2   4      709.84      618.37     39.17 o 
  -4   2   4      549.46      491.35     28.81 o 
  -3   2   4     3157.37     2492.91     79.64 o 
  -2   2   4     4996.17     4648.28    121.14 o 
  -1   2   4        2.71       14.45      6.24 o 
   0   2   4      159.61      130.01     13.50 o 
   1   2   4     3100.72     3485.28     80.30 o 
   2   2   4    11042.84    11260.92    120.53 o 
   3   2   4     5881.02     6758.48     94.36 o 
   4   2   4       20.16       33.26     25.81 o 
   5   2   4       23.20       25.99      9.79 o 
   6   2   4     2318.41     2346.41     79.90 o 
   7   2   4      144.93      112.98     16.65 o 
   8   2   4       44.44       19.53     16.59 o 
   9   2   4       20.88       35.52     24.16 o 
  10   2   4      868.89      682.31    122.87 o 
  11   2   4       59.22       56.13     24.42 o 
 -11   3   4       74.43       64.23     37.29 o 
 -10   3   4        0.95       50.67     38.63 o 
  -9   3   4        1.65        1.66     43.02 o 
  -8   3   4       83.95       45.46     18.85 o 
  -7   3   4      124.38      106.71     18.10 o 
  -6   3   4     1412.58     1269.58     80.09 o 
  -5   3   4      243.49      223.71     25.84 o 
  -4   3   4     5472.99     4808.29    153.20 o 
  -3   3   4       80.62      102.05     16.17 o 
  -2   3   4       56.94       68.65     16.12 o 
  -1   3   4     2123.31     2139.91     51.99 o 
   0   3   4      793.06      697.02     22.80 o 
   1   3   4      192.67      198.88     19.67 o 
   2   3   4     2962.85     3179.35     70.95 o 
   3   3   4     2486.34     2802.65     46.90 o 
   4   3   4    16655.58    17890.79    213.52 o 
   5   3   4     1420.44     1331.11     52.19 o 
   6   3   4     4098.65     4143.62    197.61 o 
   7   3   4      393.19      398.39     47.58 o 
   8   3   4       11.61       22.78     11.07 o 
   9   3   4      145.53      117.69     30.47 o 
  10   3   4      264.56      224.49     43.78 o 
  11   3   4      116.65       68.64     37.24 o 
 -10   4   4      320.68      394.84     60.72 o 
  -9   4   4       28.68       35.48     41.09 o 
  -8   4   4       28.40       12.27     39.39 o 
  -7   4   4      211.16      191.80     41.68 o 
  -6   4   4        3.55       13.89     13.32 o 
  -5   4   4      177.58      162.86     27.41 o 
  -4   4   4     5526.60     5037.10    127.13 o 
  -3   4   4      420.20      384.04     30.55 o 
  -2   4   4     5126.36     4798.95    157.09 o 
  -1   4   4       26.63       42.87      7.13 o 
   0   4   4     2645.98     2727.83     61.76 o 
   1   4   4     1960.25     2118.27     50.39 o 
   2   4   4    21377.46    22931.64    242.53 o 
   3   4   4     1020.41     1025.69     33.38 o 
   4   4   4     2489.85     2444.37     55.94 o 
   5   4   4       37.40       57.75     14.17 o 
   6   4   4       47.30       50.93     16.23 o 
   7   4   4      436.97      416.64     62.88 o 
   8   4   4       25.04       55.67     21.92 o 
   9   4   4      504.48      491.15     73.41 o 
  10   4   4      331.02      341.35     66.25 o 
 -10   5   4       79.11      105.85     38.78 o 
  -9   5   4      116.69      149.82     37.70 o 
  -8   5   4      570.20      662.80     67.26 o 
  -7   5   4      189.83      176.87     37.64 o 
  -6   5   4      561.73      575.26     60.09 o 
  -5   5   4     4007.72     4047.35    158.29 o 
  -4   5   4      666.08      549.60     91.55 o 
  -3   5   4     2929.89     2821.95    116.65 o 
  -2   5   4    23429.60    25572.61    449.20 o 
  -1   5   4      173.50      255.04     18.06 o 
   0   5   4    37916.77    40177.68    765.64 o 
   1   5   4     4305.23     4520.24     77.42 o 
   2   5   4     7451.99     7730.87    104.83 o 
   3   5   4     3370.48     3559.15     61.46 o 
   4   5   4       58.27       73.40     14.40 o 
   5   5   4      532.82      528.84     51.22 o 
   6   5   4      702.27      702.40     40.38 o 
   7   5   4      272.75      305.68     42.81 o 
   8   5   4     1253.25     1245.36    166.23 o 
   9   5   4       56.78       52.69     21.83 o 
  10   5   4        2.51       20.80     37.22 o 
 -10   6   4      153.20      139.15     45.86 o 
  -9   6   4       21.79       34.63     33.95 o 
  -8   6   4      300.48      352.85     57.58 o 
  -7   6   4      985.55      958.56     92.56 o 
  -6   6   4     1608.60     1657.18    103.63 o 
  -5   6   4      813.46      830.94     61.77 o 
  -4   6   4      356.69      348.57     52.34 o 
  -3   6   4        7.86       32.39     27.36 o 
  -2   6   4     7579.59     8252.05    232.52 o 
  -1   6   4     2592.41     2863.50    120.08 o 
   0   6   4       18.52       38.47     11.96 o 
   1   6   4      380.04      384.71     37.43 o 
   2   6   4     3222.95     3327.05     70.88 o 
   3   6   4     2325.14     2305.61     74.33 o 
   4   6   4      377.76      428.86     42.92 o 
   5   6   4     6743.80     7290.20    199.16 o 
   6   6   4     2270.77     2210.65    101.75 o 
   7   6   4      849.84      963.52     76.46 o 
   8   6   4       93.80       97.69     21.75 o 
   9   6   4        9.38       73.91     50.42 o 
  10   6   4       60.64       76.67     50.70 o 
 -10   7   4       15.22        6.93     35.06 o 
  -9   7   4      433.39      528.15     63.58 o 
  -8   7   4      159.90      123.98     37.88 o 
  -7   7   4      713.23      745.37     68.93 o 
  -6   7   4     1338.66     1434.53    109.03 o 
  -5   7   4       29.73       68.97     26.70 o 
  -4   7   4     4751.22     5097.00    233.26 o 
  -3   7   4        5.17        7.04     23.26 o 
  -2   7   4      385.41      377.29     33.17 o 
  -1   7   4     1566.71     1623.55     93.73 o 
   0   7   4       33.65       39.36     12.74 o 
   1   7   4      285.18      300.82     28.45 o 
   2   7   4     3021.10     3114.46    110.13 o 
   3   7   4      614.65      684.62     68.72 o 
   4   7   4     3215.03     3502.77     89.80 o 
   5   7   4      524.18      568.06     43.10 o 
   6   7   4       23.66       23.43     13.80 o 
   7   7   4     2387.97     2484.46    147.34 o 
   8   7   4      293.04      264.85     53.06 o 
   9   7   4      679.22      676.57    119.70 o 
  -9   8   4       24.62        7.55     31.42 o 
  -8   8   4      185.73      193.74     48.73 o 
  -7   8   4      358.07      288.33     52.96 o 
  -6   8   4      990.14     1089.47     80.73 o 
  -5   8   4      148.79      152.82     60.32 o 
  -4   8   4       48.75       74.46     32.08 o 
  -3   8   4       50.90       30.53     29.07 o 
  -2   8   4     1208.14     1107.40     55.78 o 
  -1   8   4       22.03       28.40     12.41 o 
   0   8   4      212.20      250.31     24.63 o 
   1   8   4      249.77      261.20     24.01 o 
   2   8   4      369.75      355.73     43.30 o 
   3   8   4       13.21       30.98     14.31 o 
   4   8   4      146.39      158.40     28.34 o 
   5   8   4     1329.35     1305.04     86.98 o 
   6   8   4     1147.64     1296.04     76.18 o 
   7   8   4      330.12      404.80     91.61 o 
   8   8   4      151.28      107.30     30.70 o 
   9   8   4       10.05       37.17     43.73 o 
  -9   9   4        1.57       26.83     42.57 o 
  -8   9   4      161.85      200.58     57.64 o 
  -7   9   4      166.79      160.22     46.08 o 
  -6   9   4      242.12      192.65     38.78 o 
  -5   9   4     1132.71     1204.45     99.62 o 
  -4   9   4     1363.22     1557.43    116.78 o 
  -3   9   4      427.57      478.75     62.87 o 
  -2   9   4     1395.59     1362.85     81.87 o 
  -1   9   4       46.40       64.01     16.61 o 
   0   9   4      212.87      206.96     24.01 o 
   1   9   4      327.45      287.73     24.41 o 
   2   9   4     1681.21     1730.65     83.95 o 
   3   9   4     2697.37     2791.28    173.10 o 
   4   9   4     1381.10     1675.61    101.23 o 
   5   9   4     2603.79     2851.81    143.77 o 
   6   9   4       67.42       34.45     19.60 o 
   7   9   4      491.66      460.40     87.34 o 
   8   9   4      227.88      215.04     54.34 o 
  -8  10   4       15.46       40.42     29.53 o 
  -7  10   4       40.69       62.25     55.94 o 
  -6  10   4      196.64      189.24     39.59 o 
  -5  10   4      104.00      181.96     37.03 o 
  -4  10   4        0.18       15.96     29.64 o 
  -3  10   4      880.43      950.18     94.48 o 
  -2  10   4     1056.06     1006.31    115.67 o 
  -1  10   4       23.98       16.95     20.34 o 
   0  10   4        9.97       29.06     13.68 o 
   1  10   4     2202.44     2298.81    183.75 o 
   2  10   4      260.39      242.19     30.33 o 
   3  10   4     2768.35     2718.38    199.52 o 
   4  10   4       35.16       61.58     18.09 o 
   5  10   4      265.83      266.02     44.73 o 
   6  10   4     1292.67     1238.42    122.89 o 
   7  10   4       87.47       98.09     37.18 o 
   8  10   4       28.61       77.36     37.49 o 
  -7  11   4       39.20       62.80     31.38 o 
  -6  11   4       37.12       17.56     43.74 o 
  -5  11   4        6.38        8.73     33.89 o 
  -4  11   4      221.91      224.17     50.42 o 
  -3  11   4      572.74      615.50     64.15 o 
  -2  11   4     2367.00     2803.96    280.56 o 
  -1  11   4     2963.50     3170.36    331.01 o 
   0  11   4     3450.80     3426.33    223.60 o 
   1  11   4     2142.57     2274.28    124.62 o 
   2  11   4      623.79      572.05     53.35 o 
   3  11   4        2.29        6.48     16.16 o 
   4  11   4       14.40       25.63     21.08 o 
   5  11   4        0.07       20.86     17.10 o 
   6  11   4      163.83      157.31     48.91 o 
   7  11   4       25.34       57.06     36.34 o 
  -6  12   4        8.83       13.59     36.91 o 
  -5  12   4        1.21       47.30     50.44 o 
  -4  12   4       40.63       33.35     37.71 o 
  -3  12   4      384.83      531.87     65.55 o 
  -2  12   4      331.34      297.66     48.63 o 
  -1  12   4      108.37      121.70     28.23 o 
   0  12   4      188.44      164.33     24.03 o 
   1  12   4        7.61       17.91     18.83 o 
   2  12   4     1163.76      835.38    107.34 o 
   3  12   4        6.94        1.70     29.92 o 
   4  12   4      181.16      147.66     32.64 o 
   5  12   4      175.27      169.41     43.83 o 
   6  12   4       42.43       50.27     32.12 o 
  -5  13   4       69.71       50.66     27.88 o 
  -4  13   4      276.77      350.08     63.01 o 
  -3  13   4        3.50       14.57     27.06 o 
  -2  13   4        4.70       26.08     23.31 o 
  -1  13   4      125.49       89.44     44.28 o 
   0  13   4        1.28       11.30     20.47 o 
   1  13   4      384.49      279.62     85.56 o 
   2  13   4      233.86      217.08     36.32 o 
   3  13   4        4.93       24.07     17.60 o 
   4  13   4      598.95      653.81    103.60 o 
   5  13   4        0.13       67.36     45.49 o 
  -3  14   4        8.75       33.84     31.40 o 
  -2  14   4      122.07      127.31     36.09 o 
  -1  14   4       12.99       13.83     27.45 o 
   0  14   4        0.28       59.68     23.96 o 
   1  14   4       28.16       18.64     32.29 o 
   2  14   4      325.04      239.75     44.18 o 
   3  14   4        0.16       11.88     37.94 o 
 -11   0   5       16.11       40.47     99.71 o 
  -9   0   5     1671.49     2028.00    275.12 o 
  -7   0   5     4275.17     4689.82    152.51 o 
  -5   0   5     1011.18     1092.82     91.81 o 
  -3   0   5     1027.28      983.68     43.67 o 
  -1   0   5     7586.71     7687.91    145.21 o 
   1   0   5     5722.71     5873.35    114.64 o 
   3   0   5      259.84      188.94     32.13 o 
   5   0   5     4610.65     4766.90    295.44 o 
   7   0   5       24.51       22.14     39.65 o 
   9   0   5     1787.31     1770.46    223.76 o 
  11   0   5       87.10       21.58     27.49 o 
 -11   1   5      118.59      160.92     76.12 o 
 -10   1   5        1.10       -7.40     13.28 o 
  -9   1   5      388.71      388.96     51.06 o 
  -8   1   5       34.62       38.48     19.55 o 
  -7   1   5      117.67      128.91     23.97 o 
  -6   1   5      509.85      490.54     44.56 o 
  -5   1   5     1123.88     1142.45     41.25 o 
  -4   1   5     3683.32     3434.29     65.53 o 
  -3   1   5      222.54      255.93     20.54 o 
  -2   1   5     5445.58     5341.81     73.84 o 
  -1   1   5       78.67       82.73     11.48 o 
   0   1   5     7474.91     7584.83     87.08 o 
   1   1   5     5200.10     5289.42     86.74 o 
   2   1   5     1519.91     1365.57     42.91 o 
   3   1   5     2391.45     2455.98     55.72 o 
   4   1   5     1117.43     1104.21     45.56 o 
   5   1   5     4450.03     4673.78    120.62 o 
   6   1   5      885.48      933.98     71.20 o 
   7   1   5     4649.33     4930.23    314.25 o 
   8   1   5      203.27      173.26     41.47 o 
   9   1   5       65.22       92.02     40.03 o 
  10   1   5       19.12       20.86     16.36 o 
  11   1   5        8.37       42.58     22.19 o 
 -11   2   5      110.17      120.80     34.71 o 
 -10   2   5        6.99       16.04     29.33 o 
  -9   2   5       70.61       58.77     19.25 o 
  -8   2   5       30.19       10.56     17.34 o 
  -7   2   5      100.53       91.16     20.31 o 
  -6   2   5      205.46      173.18     22.36 o 
  -5   2   5     5218.67     4921.23    141.34 o 
  -4   2   5       14.38       26.58     17.49 o 
  -3   2   5     7541.65     7029.43    103.88 o 
  -2   2   5     2209.58     2011.06     51.42 o 
  -1   2   5       76.47       90.98     11.38 o 
   0   2   5    16552.85    17803.48    173.79 o 
   1   2   5      138.12      129.32     14.90 o 
   2   2   5    12589.08    13504.63    183.97 o 
   3   2   5     4186.21     4448.31     74.93 o 
   4   2   5     6312.27     6540.61    101.94 o 
   5   2   5     4875.08     5294.20    124.20 o 
   6   2   5     2607.55     2791.03     96.81 o 
   7   2   5        8.17       13.17     15.59 o 
   8   2   5      368.28      369.07     61.67 o 
   9   2   5      220.21      188.91     33.90 o 
  10   2   5       85.50       61.69     31.12 o 
 -10   3   5       70.40       91.67     35.00 o 
  -9   3   5       12.54       39.95     32.02 o 
  -8   3   5       93.13       93.76     19.91 o 
  -7   3   5      269.44      263.72     31.97 o 
  -6   3   5      406.32      372.18     39.03 o 
  -5   3   5      845.62      718.15     42.25 o 
  -4   3   5      857.09      727.34     22.97 o 
  -3   3   5     1530.58     1302.66     43.90 o 
  -2   3   5     3546.10     3611.78    112.53 o 
  -1   3   5     4041.27     3872.26     92.19 o 
   0   3   5      260.82      294.82     23.15 o 
   1   3   5     9454.45    10607.93    132.61 o 
   2   3   5      362.25      375.86     28.75 o 
   3   3   5    14776.91    16158.14    178.42 o 
   4   3   5      906.64      832.16     63.46 o 
   5   3   5     1245.08     1338.66     66.34 o 
   6   3   5     1742.40     1786.27     84.59 o 
   7   3   5       32.95       41.53     20.22 o 
   8   3   5      973.47      967.56    138.97 o 
   9   3   5     1977.31     1996.86     88.86 o 
  10   3   5      125.98      142.39     35.58 o 
 -10   4   5       14.94       42.58     31.24 o 
  -9   4   5       92.49      104.42     35.28 o 
  -8   4   5      119.89      165.37     41.32 o 
  -7   4   5      121.66      153.34     38.08 o 
  -6   4   5     1305.06     1186.51    104.37 o 
  -5   4   5     3415.71     3110.43    239.19 o 
  -4   4   5     4978.86     4509.15    188.35 o 
  -3   4   5     2861.37     2810.01     69.31 o 
  -2   4   5     2657.76     2574.28     95.91 o 
  -1   4   5     1497.06     1511.32     35.64 o 
   0   4   5     1190.28     1205.28     41.63 o 
   1   4   5    18991.45    20238.31    221.47 o 
   2   4   5     1845.16     1859.78     39.72 o 
   3   4   5     1366.20     1283.90     35.89 o 
   4   4   5     2779.76     2934.78     69.69 o 
   5   4   5       31.72       71.83     13.34 o 
   6   4   5      209.72      248.04     31.51 o 
   7   4   5      531.02      517.86     62.65 o 
   8   4   5       63.72       60.93     19.60 o 
   9   4   5      390.29      344.46     57.01 o 
  10   4   5       83.16       67.29     27.72 o 
 -10   5   5      251.93      333.15     61.96 o 
  -9   5   5       65.46       56.21     39.01 o 
  -8   5   5        0.11       24.64     45.34 o 
  -7   5   5       98.05       74.29     41.41 o 
  -6   5   5       51.64      121.56     35.03 o 
  -5   5   5        3.83        2.85     29.05 o 
  -4   5   5      426.90      413.14     49.71 o 
  -3   5   5     9752.90     9787.43    259.25 o 
  -2   5   5     1210.12     1310.63     55.92 o 
  -1   5   5    15064.94    16009.20    430.93 o 
   0   5   5     6541.83     7028.60    115.28 o 
   1   5   5      647.38      599.28     31.69 o 
   2   5   5     1415.36     1403.15     38.70 o 
   3   5   5      199.84      188.74     21.81 o 
   4   5   5       99.96       90.27     13.74 o 
   5   5   5     1483.57     1427.24     50.41 o 
   6   5   5       36.76       31.45     18.82 o 
   7   5   5     1031.90     1051.72    104.91 o 
   8   5   5       15.07       13.02     15.31 o 
   9   5   5       29.90        2.40     26.44 o 
  10   5   5       21.93       28.86     27.79 o 
 -10   6   5       22.29       47.78     31.11 o 
  -9   6   5      578.72      663.36     75.47 o 
  -8   6   5      860.69      918.99     91.86 o 
  -7   6   5      325.69      369.08     56.21 o 
  -6   6   5     1066.63     1293.64    105.93 o 
  -5   6   5      772.60      693.71     58.11 o 
  -4   6   5      568.52      536.71     53.64 o 
  -3   6   5       17.98       22.19     25.78 o 
  -2   6   5     1437.81     1508.15     52.45 o 
  -1   6   5     6957.40     7560.55    280.22 o 
   0   6   5      447.95      500.00     31.38 o 
   1   6   5     6688.27     7395.68    142.31 o 
   2   6   5      400.04      416.48     32.77 o 
   3   6   5       31.70       45.89     11.91 o 
   4   6   5     2263.62     2533.36     85.48 o 
   5   6   5       26.59       32.17     16.22 o 
   6   6   5      246.33      225.27     37.07 o 
   7   6   5      624.04      666.45     66.43 o 
   8   6   5      178.91      176.86     30.84 o 
   9   6   5      416.86      290.14     86.89 o 
  10   6   5       53.39       60.33     61.54 o 
  -9   7   5        0.82       33.68     42.39 o 
  -8   7   5        0.21        2.10     39.32 o 
  -7   7   5      592.11      675.71     66.20 o 
  -6   7   5      149.97      153.07     37.94 o 
  -5   7   5      808.91      945.38    110.78 o 
  -4   7   5       70.39       44.68     24.80 o 
  -3   7   5        3.21       -0.78     25.88 o 
  -2   7   5      976.93      931.49    105.67 o 
  -1   7   5      330.95      386.05     24.75 o 
   0   7   5      225.87      235.69     22.52 o 
   1   7   5     2760.03     2761.10     68.20 o 
   2   7   5        1.47       20.47     11.53 o 
   3   7   5     1124.38     1173.81     54.30 o 
   4   7   5     1135.66     1225.11     56.49 o 
   5   7   5      721.71      731.40     45.63 o 
   6   7   5     3023.33     3241.68    148.23 o 
   7   7   5      303.77      349.84     50.34 o 
   8   7   5     1274.91     1423.04    112.38 o 
   9   7   5       35.81       44.05     48.87 o 
  -9   8   5       48.02       36.61     32.35 o 
  -8   8   5       89.60      107.85     40.73 o 
  -7   8   5        6.84       41.02     32.97 o 
  -6   8   5       63.57       46.04     37.77 o 
  -5   8   5      683.32      729.46    112.20 o 
  -4   8   5      123.25      198.59     39.15 o 
  -3   8   5     4013.18     4459.60    124.57 o 
  -2   8   5       79.28       77.82     26.69 o 
  -1   8   5      506.24      490.60     33.48 o 
   0   8   5      332.95      337.74     28.83 o 
   1   8   5     2066.68     2072.57     95.99 o 
   2   8   5       20.92       34.83     14.46 o 
   3   8   5     7588.07     9032.49    177.88 o 
   4   8   5     1291.34     1326.15     62.06 o 
   5   8   5     5115.84     5613.33    154.42 o 
   6   8   5        3.92       30.63     20.84 o 
   7   8   5       92.22       92.13     27.02 o 
   8   8   5       30.39       32.91     32.30 o 
   9   8   5       85.45      141.93     79.51 o 
  -8   9   5        6.56       -0.69     42.86 o 
  -7   9   5      293.62      292.39     43.58 o 
  -6   9   5      200.50      292.31     55.01 o 
  -5   9   5      489.75      513.88     73.55 o 
  -4   9   5       15.77       42.70     25.47 o 
  -3   9   5       19.32       36.16     23.41 o 
  -2   9   5       97.51      137.02     32.10 o 
  -1   9   5      343.80      357.07     33.35 o 
   0   9   5      425.07      378.35     31.51 o 
   1   9   5     2698.88     2793.09    129.65 o 
   2   9   5     2598.09     2653.76    129.99 o 
   3   9   5     1769.74     1837.68     80.35 o 
   4   9   5     1534.02     1631.45     83.99 o 
   5   9   5      497.28      433.63     48.03 o 
   6   9   5      205.03      216.94     43.63 o 
   7   9   5      157.44      140.76     32.44 o 
   8   9   5      104.23      119.97     36.60 o 
  -8  10   5       25.47       50.68     28.58 o 
  -7  10   5      196.60      170.90     48.78 o 
  -6  10   5      406.14      444.94     84.40 o 
  -5  10   5       39.12       82.75     36.71 o 
  -4  10   5     1406.99     1515.12     99.44 o 
  -3  10   5       34.07       60.36     30.02 o 
  -2  10   5      289.12      264.61     54.97 o 
  -1  10   5     1966.04     2007.03    236.73 o 
   0  10   5      282.51      295.49     29.81 o 
   1  10   5     1226.03     1215.94     93.76 o 
   2  10   5        9.45       28.52     15.83 o 
   3  10   5       20.80       25.25     14.90 o 
   4  10   5       65.04       62.20     17.49 o 
   5  10   5       99.52       81.60     20.50 o 
   6  10   5        0.98       16.51     21.43 o 
   7  10   5      287.84      232.20     42.91 o 
  -7  11   5       60.07      115.26     41.38 o 
  -6  11   5       33.24       17.98     34.57 o 
  -5  11   5       32.62       53.05     30.32 o 
  -4  11   5      415.67      537.62     71.26 o 
  -3  11   5     1158.26     1471.30    149.02 o 
  -2  11   5     1294.15     1337.84    129.58 o 
  -1  11   5      912.80      920.73    114.95 o 
   0  11   5     1098.51     1083.25     67.37 o 
   1  11   5      219.63      211.77     24.78 o 
   2  11   5        1.10       31.00     17.56 o 
   3  11   5       44.36       32.17     14.21 o 
   4  11   5        4.39       33.90     15.76 o 
   5  11   5      603.04      626.38     80.68 o 
   6  11   5       10.46       31.03     22.01 o 
   7  11   5      263.04      217.76     61.40 o 
  -6  12   5       27.21       25.39     47.02 o 
  -5  12   5      128.69      182.90     50.18 o 
  -4  12   5        1.11       -2.52     38.82 o 
  -3  12   5      118.60      110.89     33.95 o 
  -2  12   5      123.37      101.94     40.42 o 
  -1  12   5      391.59      346.07     59.05 o 
   0  12   5     1478.21     1114.19    114.81 o 
   1  12   5      860.63      830.66     61.98 o 
   2  12   5      740.20      742.41     51.65 o 
   3  12   5       28.64       29.01     18.96 o 
   4  12   5      207.57      182.69     37.83 o 
   5  12   5       29.78       35.18     20.01 o 
   6  12   5       60.76       84.06     70.12 o 
  -5  13   5       31.71       52.73     32.00 o 
  -4  13   5        7.18       40.00     29.33 o 
  -3  13   5       74.40       81.07     23.52 o 
  -2  13   5       78.35      105.40     29.75 o 
  -1  13   5       17.02      -15.07     36.70 o 
   0  13   5       64.31       63.78     26.51 o 
   1  13   5       95.73      102.45     36.73 o 
   2  13   5      106.88       97.31     38.56 o 
   3  13   5      283.86      259.39     39.24 o 
   4  13   5       21.87        4.04     15.09 o 
  -2  14   5      121.16      109.21     30.50 o 
  -1  14   5       49.89       34.26     39.22 o 
   0  14   5       28.86       54.64     34.15 o 
   1  14   5       23.66       -9.72     33.82 o 
   2  14   5      497.86      447.88     68.47 o 
 -10   0   6      369.34      527.20    204.06 o 
  -8   0   6      616.87      579.40     86.19 o 
  -6   0   6       17.05       71.50     36.51 o 
  -4   0   6      608.01      588.51     43.39 o 
  -2   0   6     9599.86     9114.82    305.67 o 
   0   0   6     3292.98     3159.29    201.13 o 
   4   0   6      484.11      544.84    126.61 o 
   6   0   6     7821.24     8641.96    390.92 o 
   8   0   6     5927.54     6064.72    360.70 o 
  10   0   6      101.75      110.01     55.99 o 
 -10   1   6        0.97       11.26     37.78 o 
  -9   1   6       79.27      114.14     38.21 o 
  -8   1   6      644.70      821.45     84.76 o 
  -7   1   6      306.30      351.74     32.81 o 
  -6   1   6      980.77     1071.40     52.75 o 
  -5   1   6       33.03       51.89     16.78 o 
  -4   1   6       49.71       26.29     16.43 o 
  -3   1   6      472.89      439.60     22.17 o 
  -2   1   6      995.87      946.04     40.02 o 
  -1   1   6       49.48       44.33     14.38 o 
   0   1   6    19091.78    19597.10    252.80 o 
   1   1   6       57.62       74.52     10.78 o 
   2   1   6     1184.93     1243.17     37.46 o 
   3   1   6     1370.65     1346.04     40.19 o 
   4   1   6    12328.76    13854.11    348.32 o 
   5   1   6     3131.45     3168.49    120.78 o 
   6   1   6     4536.92     4884.76    162.48 o 
   7   1   6     1952.99     1931.34    103.54 o 
   8   1   6      359.87      336.29     57.70 o 
   9   1   6       64.83       82.57     29.07 o 
  10   1   6      109.01       79.64     24.26 o 
 -10   2   6       71.13      106.32     32.05 o 
  -9   2   6       50.84       55.81     20.71 o 
  -8   2   6       78.84      117.66     25.18 o 
  -7   2   6      411.73      369.78     44.65 o 
  -6   2   6     3185.31     3172.89    149.15 o 
  -5   2   6        1.24        6.42     13.60 o 
  -4   2   6      769.13      669.69     26.33 o 
  -3   2   6     5342.60     5261.50     79.57 o 
  -2   2   6     1690.49     1651.32     38.62 o 
  -1   2   6    21945.00    22813.35    344.66 o 
   0   2   6       23.12       38.93     11.77 o 
   1   2   6    16220.96    16815.56    238.02 o 
   2   2   6    11827.72    12292.77    139.10 o 
   3   2   6    13871.15    14765.32    273.13 o 
   4   2   6    10396.14    10811.46    164.59 o 
   5   2   6     5501.15     5644.69    178.45 o 
   6   2   6       58.33       34.56     11.32 o 
   7   2   6      404.97      410.08     57.85 o 
   8   2   6        8.47       33.27     26.33 o 
   9   2   6        0.63      -12.28     37.71 o 
  10   2   6      524.63      436.50     77.98 o 
 -10   3   6       57.50       58.28     27.26 o 
  -9   3   6       12.11       53.80     40.80 o 
  -8   3   6       40.03       64.28     42.46 o 
  -7   3   6      363.91      341.90     40.09 o 
  -6   3   6      703.74      751.28     56.24 o 
  -5   3   6     3200.20     3084.33    119.94 o 
  -4   3   6    10258.82    10645.62    250.27 o 
  -3   3   6     1900.54     1695.12     47.89 o 
  -2   3   6     9293.55     9540.73    216.10 o 
  -1   3   6      592.20      537.64     29.37 o 
   0   3   6     1876.45     2106.85     50.96 o 
   1   3   6      447.21      477.64     28.62 o 
   2   3   6        5.11       12.68      9.04 o 
   3   3   6      349.48      385.87     19.65 o 
   4   3   6     1634.65     1638.51     57.52 o 
   5   3   6      544.17      548.95     40.98 o 
   6   3   6       60.70       65.23     16.40 o 
   7   3   6      452.50      476.79     63.53 o 
   8   3   6     2046.52     2117.05    138.75 o 
   9   3   6      178.16      250.30     47.93 o 
  10   3   6      180.37      171.82     43.16 o 
 -10   4   6       41.00       56.02     33.71 o 
  -9   4   6      122.89      132.72     45.12 o 
  -8   4   6       97.36      159.75     45.18 o 
  -7   4   6      299.48      286.42     53.44 o 
  -6   4   6     3997.03     4282.89    110.97 o 
  -5   4   6     1237.10     1071.37     69.83 o 
  -4   4   6        9.46       11.17     16.59 o 
  -3   4   6      644.75      629.22     33.57 o 
  -2   4   6    12838.40    14527.74    319.55 o 
  -1   4   6     1391.94     1424.64     45.16 o 
   0   4   6     9827.08    10962.18    168.90 o 
   1   4   6     4728.55     4943.63     86.83 o 
   2   4   6      142.60      180.09     19.27 o 
   3   4   6     5331.27     5619.23     87.30 o 
   4   4   6        6.80       21.61     14.95 o 
   5   4   6      777.19      717.23     67.88 o 
   6   4   6     2036.59     2055.68    105.74 o 
   7   4   6      903.65      768.50     83.53 o 
   8   4   6       26.10       63.00     27.69 o 
   9   4   6      744.10      691.71    111.71 o 
  10   4   6      390.02      348.70     68.37 o 
 -10   5   6      119.63      206.68     47.14 o 
  -9   5   6       55.13      109.29     45.15 o 
  -8   5   6      615.63      732.34     69.71 o 
  -7   5   6       22.42       58.35     30.16 o 
  -6   5   6        6.29       11.82     39.21 o 
  -5   5   6        0.13       33.80     32.85 o 
  -4   5   6     1962.28     1936.18     88.20 o 
  -3   5   6        6.94        0.29     13.12 o 
  -2   5   6      781.00      780.05     34.19 o 
  -1   5   6      167.34      155.34     21.25 o 
   0   5   6     4388.56     4694.24     79.93 o 
   1   5   6        0.22        2.48     10.61 o 
   2   5   6     1689.83     1839.96     47.46 o 
   3   5   6     1327.60     1394.42     49.45 o 
   4   5   6        3.81        3.01     10.10 o 
   5   5   6     1370.71     1335.95     50.32 o 
   6   5   6      184.71      167.18     29.56 o 
   7   5   6      448.06      434.80     61.00 o 
   8   5   6     1472.53     1314.02    205.16 o 
   9   5   6       71.39       47.29     20.06 o 
  10   5   6      313.87      284.26     63.73 o 
 -10   6   6      105.39      112.95     42.58 o 
  -9   6   6       97.33       99.32     42.62 o 
  -8   6   6       17.77       26.75     44.16 o 
  -7   6   6      265.50      254.27     53.39 o 
  -6   6   6      184.56      178.29     41.92 o 
  -5   6   6      147.71      192.79     35.47 o 
  -4   6   6      119.25       99.14     36.78 o 
  -3   6   6     1544.30     1567.64     88.09 o 
  -2   6   6     4277.77     4733.77    135.58 o 
  -1   6   6        8.01        9.25      9.54 o 
   0   6   6     4264.26     4589.20    105.84 o 
   1   6   6      263.00      278.92     28.70 o 
   2   6   6      289.66      384.93     36.57 o 
   3   6   6      833.12      833.79     49.43 o 
   4   6   6      204.95      232.88     29.60 o 
   5   6   6     1031.26     1172.24     85.93 o 
   6   6   6     2342.78     2539.76    107.34 o 
   7   6   6     1093.93     1101.16     92.87 o 
   8   6   6      877.15      748.91    128.35 o 
   9   6   6      319.42      268.50     60.82 o 
  -9   7   6      200.09      309.20     52.97 o 
  -8   7   6      191.80      223.19     43.12 o 
  -7   7   6      226.45      317.34     50.13 o 
  -6   7   6      149.42      148.53     45.21 o 
  -5   7   6      532.59      481.65     51.10 o 
  -4   7   6      272.44      278.50     45.54 o 
  -3   7   6     1907.61     1809.44    109.93 o 
  -2   7   6      150.63      186.16     36.36 o 
  -1   7   6     5445.00     5622.96    156.89 o 
   0   7   6     1262.34     1173.89     71.54 o 
   1   7   6     1953.42     2001.68     62.71 o 
   2   7   6        0.77       10.16     13.51 o 
   3   7   6      373.55      386.88     41.10 o 
   4   7   6     3810.66     4078.03    134.01 o 
   5   7   6      900.26      856.82     72.76 o 
   6   7   6     1310.02     1285.70     77.37 o 
   7   7   6      566.21      554.83     62.41 o 
   8   7   6        6.82       44.80     28.16 o 
   9   7   6        9.87        5.55     28.44 o 
  -9   8   6        2.08       17.14     36.57 o 
  -8   8   6        0.00       27.27     46.18 o 
  -7   8   6       28.46       68.53     34.08 o 
  -6   8   6      554.88      582.24     97.28 o 
  -5   8   6      160.71      182.41     43.77 o 
  -4   8   6     1091.27     1188.13     89.98 o 
  -3   8   6      855.70      860.97     55.78 o 
  -2   8   6      392.75      437.27     54.68 o 
  -1   8   6      499.31      482.86     32.41 o 
   0   8   6     5316.57     5988.94    250.72 o 
   1   8   6      589.79      616.17     45.00 o 
   2   8   6    16523.83    19225.88    307.13 o 
   3   8   6     1534.03     1668.30     86.39 o 
   4   8   6     5625.92     6672.47    211.09 o 
   5   8   6       81.66       66.80     28.68 o 
   6   8   6      281.16      283.22     39.59 o 
   7   8   6       65.45       96.33     39.32 o 
   8   8   6        7.91       43.45     38.07 o 
  -8   9   6       68.10      114.49     42.07 o 
  -7   9   6        2.44      -24.99     47.64 o 
  -6   9   6        4.59      -32.18     50.45 o 
  -5   9   6      742.18      877.92     82.78 o 
  -4   9   6      225.68      174.92     38.96 o 
  -3   9   6     1787.30     2004.30    108.32 o 
  -2   9   6      768.70      842.96     88.76 o 
  -1   9   6      246.86      234.88     45.45 o 
   0   9   6      480.99      478.22     49.98 o 
   1   9   6       37.36       54.66     17.17 o 
   2   9   6       10.87        2.10     19.74 o 
   3   9   6       30.32       30.66     19.06 o 
   4   9   6     1961.81     2175.36    141.99 o 
   5   9   6       74.54       71.71     17.64 o 
   6   9   6      404.84      397.74     53.68 o 
   7   9   6       32.23       25.09     32.89 o 
   8   9   6        0.19       56.47     88.94 o 
  -7  10   6      238.75      232.88     58.85 o 
  -6  10   6        1.62       12.20     32.49 o 
  -5  10   6      445.16      436.76     76.99 o 
  -4  10   6      111.87      115.39     32.42 o 
  -3  10   6       24.18       25.56     25.56 o 
  -2  10   6     1986.25     2091.65    193.92 o 
  -1  10   6      584.07      591.29     73.12 o 
   0  10   6      745.70      717.31     48.77 o 
   1  10   6       10.49       19.69     12.11 o 
   2  10   6      136.24      110.99     18.41 o 
   3  10   6      135.61      136.49     20.18 o 
   4  10   6       44.88       46.48     18.36 o 
   5  10   6       43.48       42.00     19.11 o 
   6  10   6      359.23      372.40     55.57 o 
   7  10   6       24.93       22.57     30.96 o 
  -7  11   6       28.78       21.27     32.29 o 
  -6  11   6       24.41        4.15     40.52 o 
  -5  11   6      210.01      192.81     51.01 o 
  -4  11   6      121.08      121.82     36.08 o 
  -3  11   6      704.24      713.52     95.92 o 
  -2  11   6       68.87       63.54     40.04 o 
  -1  11   6       43.45       24.62     27.70 o 
   0  11   6      525.08      417.12     53.50 o 
   1  11   6      457.90      460.61     45.28 o 
   2  11   6      678.79      653.23     49.55 o 
   3  11   6      272.98      226.67     32.70 o 
   4  11   6       13.41       47.64     19.12 o 
   5  11   6       13.65       -4.54     21.87 o 
   6  11   6       13.44       40.90     27.53 o 
  -5  12   6       11.59       47.94     26.14 o 
  -4  12   6       88.62       82.34     38.36 o 
  -3  12   6      338.66      464.76     75.63 o 
  -2  12   6      323.37      364.72     58.50 o 
  -1  12   6     1805.22     1894.78    217.30 o 
   0  12   6      645.13      626.39     66.55 o 
   1  12   6      274.69      191.53     46.81 o 
   2  12   6       30.31       34.91     15.20 o 
   3  12   6      181.88      205.07     34.51 o 
   4  12   6        7.82       14.73     23.81 o 
   5  12   6      624.14      676.09     78.83 o 
  -4  13   6      448.60      437.84     77.20 o 
  -3  13   6        0.07       50.06     36.36 o 
  -2  13   6      476.57      495.39     67.64 o 
  -1  13   6      136.62      148.80     37.61 o 
   0  13   6       69.32       30.33     26.05 o 
   1  13   6      185.24      168.13     54.31 o 
   2  13   6        0.89       -2.91     32.18 o 
   3  13   6       74.06       94.03     41.65 o 
   4  13   6        3.29       45.63     32.60 o 
  -1  14   6       90.47      136.32     42.49 o 
   0  14   6        4.03       37.57     25.49 o 
   1  14   6      928.27      801.54    119.85 o 
  -9   0   7       37.25       54.63     33.67 o 
  -7   0   7     1711.01     2058.75    124.94 o 
  -5   0   7      107.42       74.63     30.89 o 
  -3   0   7      439.46      442.21     39.22 o 
  -1   0   7     2442.91     2214.41    103.62 o 
   1   0   7    18908.70    19018.13    569.45 o 
   3   0   7     1688.49     1937.27    123.39 o 
   5   0   7     5469.46     5921.78    276.81 o 
   7   0   7     2124.32     2259.69    238.24 o 
   9   0   7       52.58       68.72     31.83 o 
 -10   1   7       62.81       77.63     44.67 o 
  -9   1   7      726.29      949.34    125.83 o 
  -8   1   7        9.84       26.91     24.37 o 
  -7   1   7      262.92      289.51     33.60 o 
  -6   1   7       39.05       61.51     16.69 o 
  -5   1   7      400.11      383.16     29.78 o 
  -4   1   7      367.53      315.90     23.86 o 
  -3   1   7     1060.78      959.98     32.12 o 
  -2   1   7     3313.11     3462.10    101.22 o 
  -1   1   7    11852.83    11668.08    346.97 o 
   0   1   7     5847.93     6006.30     90.46 o 
   1   1   7      642.95      735.37     31.55 o 
   2   1   7    16518.68    18226.11    342.60 o 
   3   1   7     8232.20     8948.05    181.11 o 
   4   1   7     9311.20    10583.61    355.97 o 
   5   1   7       37.86       51.04     26.40 o 
   6   1   7     2902.21     3066.65     89.33 o 
   7   1   7     2256.96     2430.62    108.56 o 
   8   1   7     1172.42     1170.51    180.71 o 
   9   1   7       14.62       16.12     31.16 o 
  10   1   7      276.52      206.95     40.53 o 
 -10   2   7       60.80      102.61     48.07 o 
  -9   2   7        4.17       26.67     35.11 o 
  -8   2   7      120.92      142.10     32.76 o 
  -7   2   7      634.37      627.53     56.83 o 
  -6   2   7        2.21        4.04      8.18 o 
  -5   2   7       60.72       99.27     18.16 o 
  -4   2   7      247.96      228.28     21.79 o 
  -3   2   7     3280.56     3224.00     61.29 o 
  -2   2   7     1692.74     1706.10     46.08 o 
  -1   2   7        0.56        6.34     10.74 o 
   0   2   7     4775.80     4928.86     70.25 o 
   1   2   7     7388.04     7880.70    106.88 o 
   2   2   7     2866.12     2829.87     59.62 o 
   3   2   7     1295.22     1448.84     41.77 o 
   4   2   7      757.96      706.11     43.58 o 
   5   2   7     2691.94     2879.53    134.13 o 
   6   2   7      178.59      180.81     36.62 o 
   7   2   7       66.01      104.07     35.33 o 
   8   2   7       73.16       80.43     31.05 o 
   9   2   7      652.77      606.94     96.63 o 
  10   2   7       43.77       24.19     27.81 o 
 -10   3   7        1.34       11.48     34.81 o 
  -9   3   7       73.86       92.18     45.79 o 
  -8   3   7       50.22       52.45     31.01 o 
  -7   3   7     1627.04     1949.57    140.11 o 
  -6   3   7      529.12      565.18     42.48 o 
  -5   3   7     7625.17     8178.98    189.92 o 
  -4   3   7     2502.68     2384.05     84.21 o 
  -3   3   7     3782.67     3628.10     68.60 o 
  -2   3   7     3615.05     3610.34     90.56 o 
  -1   3   7       48.81       69.19     13.93 o 
   0   3   7     1234.33     1246.49     38.20 o 
   1   3   7     2776.12     2927.82     53.65 o 
   2   3   7       76.59       75.29     11.86 o 
   3   3   7     6878.01     7678.28    188.80 o 
   4   3   7      156.73      169.61     22.40 o 
   5   3   7      302.76      373.51     45.06 o 
   6   3   7       80.91       93.43     25.80 o 
   7   3   7      137.15      149.32     36.14 o 
   8   3   7       42.43       56.57     40.69 o 
   9   3   7       59.02       35.02     24.34 o 
  10   3   7       72.79       78.32     31.09 o 
 -10   4   7        3.96       -5.95     44.48 o 
  -9   4   7       93.00      123.63     40.18 o 
  -8   4   7        8.53        7.12     30.00 o 
  -7   4   7      467.17      582.69     65.36 o 
  -6   4   7       81.79       39.95     44.48 o 
  -5   4   7      450.09      386.00     44.44 o 
  -4   4   7      353.18      328.42     44.95 o 
  -3   4   7     7576.63     7594.45    170.50 o 
  -2   4   7      149.36      128.34     19.79 o 
  -1   4   7     2608.16     2568.52     49.53 o 
   0   4   7       32.23       40.12     13.85 o 
   1   4   7      374.22      403.62     29.58 o 
   2   4   7       76.44       88.01     14.23 o 
   3   4   7       12.99       24.31      9.84 o 
   4   4   7       91.26      102.48     19.13 o 
   5   4   7      640.54      631.35     55.17 o 
   6   4   7       65.51       69.71     14.78 o 
   7   4   7      299.91      229.28     47.37 o 
   8   4   7      112.31      124.56     38.37 o 
   9   4   7     1120.94     1205.86    162.63 o 
  10   4   7       37.87       30.53     30.16 o 
 -10   5   7       68.73       75.67     38.43 o 
  -9   5   7      221.41      309.32     56.63 o 
  -8   5   7        2.33       48.14     38.52 o 
  -7   5   7        6.02       59.72     36.50 o 
  -6   5   7       99.62      110.72     35.70 o 
  -5   5   7      357.59      358.84     42.71 o 
  -4   5   7       12.51      -35.92     40.89 o 
  -3   5   7      325.29      286.26     37.77 o 
  -2   5   7      247.19      262.89     24.23 o 
  -1   5   7     8542.32     9050.51    244.81 o 
   0   5   7      803.04      878.97     48.30 o 
   1   5   7     5432.79     5600.79    126.37 o 
   2   5   7     4062.48     4580.36    108.73 o 
   3   5   7     1728.52     1806.49     63.05 o 
   4   5   7     2268.31     2277.67     72.50 o 
   5   5   7     6844.22     7180.14    250.35 o 
   6   5   7      792.56      683.83     54.06 o 
   7   5   7     4751.02     5238.00    265.92 o 
   8   5   7        4.05       16.35     22.79 o 
   9   5   7      471.05      444.01     82.63 o 
  -9   6   7       45.68       65.60     45.82 o 
  -8   6   7        5.71       13.18     37.25 o 
  -7   6   7      821.82      920.19     73.66 o 
  -6   6   7      216.25      150.56     38.61 o 
  -5   6   7       43.51       30.49     35.34 o 
  -4   6   7       10.79       44.66     31.32 o 
  -3   6   7     1635.42     1547.56     81.66 o 
  -2   6   7      881.43      918.88     54.63 o 
  -1   6   7        8.97       14.67      7.39 o 
   0   6   7     4172.96     4429.63    134.69 o 
   1   6   7     2125.07     2132.03     72.49 o 
   2   6   7     1966.16     2042.75     68.62 o 
   3   6   7        7.60       14.35     12.08 o 
   4   6   7      180.66      185.25     24.40 o 
   5   6   7     2534.26     2573.08    127.11 o 
   6   6   7      754.42      736.63     68.23 o 
   7   6   7      455.02      412.56     63.28 o 
   8   6   7      100.28       95.87     28.60 o 
   9   6   7       97.47       63.07     31.73 o 
  -9   7   7       42.49       99.55     43.15 o 
  -8   7   7      273.75      282.16     51.97 o 
  -7   7   7       28.18        7.93     41.60 o 
  -6   7   7      343.03      333.91     50.41 o 
  -5   7   7      518.58      528.67     56.34 o 
  -4   7   7     1547.23     1527.01     92.82 o 
  -3   7   7       62.70       34.14     29.39 o 
  -2   7   7     2005.90     2013.89     93.40 o 
  -1   7   7       45.90       34.22     13.28 o 
   0   7   7     3036.28     3174.41     86.04 o 
   1   7   7     2093.32     2233.23     81.45 o 
   2   7   7       51.84       43.36     12.60 o 
   3   7   7     5975.67     6355.70     94.71 o 
   4   7   7        8.57        1.85     19.57 o 
   5   7   7      992.09      928.88    128.85 o 
   6   7   7       61.43       55.79     19.12 o 
   7   7   7       27.20       13.19     18.03 o 
   8   7   7      588.16      564.04    106.37 o 
   9   7   7        5.98       19.58     41.26 o 
  -8   8   7       11.31        3.32     45.64 o 
  -7   8   7       33.89       55.37     37.36 o 
  -6   8   7       62.00       99.48     40.69 o 
  -5   8   7       66.00       76.24     40.56 o 
  -4   8   7      106.51       96.01     33.43 o 
  -3   8   7       21.17       19.99     41.44 o 
  -2   8   7       55.74       88.33     23.78 o 
  -1   8   7      778.74      907.75     55.59 o 
   0   8   7      661.46      694.54     47.20 o 
   1   8   7     4532.14     5134.62    154.33 o 
   2   8   7      144.18      167.32     24.82 o 
   3   8   7      289.80      259.11     29.60 o 
   4   8   7       55.27       52.90     13.89 o 
   5   8   7       84.79       78.04     23.41 o 
   6   8   7       47.70       49.78     18.68 o 
   7   8   7      110.12       87.23     21.34 o 
   8   8   7       16.79       38.04     29.61 o 
  -8   9   7       86.35       65.82     36.72 o 
  -7   9   7        1.33       61.76     62.31 o 
  -6   9   7     1001.27     1252.55    107.06 o 
  -5   9   7       69.94       88.64     38.81 o 
  -4   9   7     1431.63     1687.92    130.27 o 
  -3   9   7      334.02      334.01     53.96 o 
  -2   9   7      381.00      410.91     60.10 o 
  -1   9   7      102.77      109.23     29.59 o 
   0   9   7       93.14      107.53     14.56 o 
   1   9   7      326.56      344.53     35.53 o 
   2   9   7      664.87      705.65     47.56 o 
   3   9   7     2329.11     2527.53     90.59 o 
   4   9   7      810.55      768.83     78.68 o 
   5   9   7     1284.69     1386.09    109.43 o 
   6   9   7      109.11       91.76     26.65 o 
   7   9   7        3.97       31.78     27.35 o 
  -7  10   7       24.48       57.09     34.93 o 
  -6  10   7        5.23       59.89     44.56 o 
  -5  10   7       64.96       83.28     37.51 o 
  -4  10   7      940.02     1016.12     96.89 o 
  -3  10   7      166.80      159.57     50.16 o 
  -2  10   7     1849.40     1918.86    157.92 o 
  -1  10   7       10.41       31.10     28.06 o 
   0  10   7       17.24        9.23     29.11 o 
   1  10   7     1237.61     1362.13     81.48 o 
   2  10   7       46.42       28.74     14.28 o 
   3  10   7       20.46       18.08     19.28 o 
   4  10   7      101.89       99.82     20.15 o 
   5  10   7       66.49       74.08     27.03 o 
   6  10   7       51.68       14.79     24.47 o 
   7  10   7       70.55       26.81     20.21 o 
  -6  11   7       47.78       88.28     32.78 o 
  -5  11   7        0.06       38.38     29.16 o 
  -4  11   7      247.04      227.49     52.56 o 
  -3  11   7      747.47      794.84    105.67 o 
  -2  11   7      226.17      276.62     46.95 o 
  -1  11   7     1556.49     1601.21    135.41 o 
   0  11   7      472.12      458.03     69.44 o 
   1  11   7     1317.66     1175.12    122.82 o 
   2  11   7      156.78      168.96     23.56 o 
   3  11   7      405.39      331.01     36.88 o 
   4  11   7      110.15      117.61     24.88 o 
   5  11   7      371.85      350.50     63.21 o 
   6  11   7     1026.64     1054.48    168.53 o 
  -5  12   7        0.26       -3.52     41.87 o 
  -4  12   7        7.15       32.09     39.73 o 
  -3  12   7      506.98      579.56     79.60 o 
  -2  12   7       83.87       77.74     33.49 o 
  -1  12   7      207.33      188.84     43.58 o 
   0  12   7       78.93       50.07     24.94 o 
   1  12   7       24.77       42.84     28.25 o 
   2  12   7        2.82       16.55     26.69 o 
   3  12   7       35.74       24.92     19.12 o 
   4  12   7      452.79      451.19     70.36 o 
   5  12   7       92.33      100.92     34.90 o 
  -3  13   7      312.24      396.18     61.09 o 
  -2  13   7      216.17      218.66     36.40 o 
  -1  13   7      103.70      138.79     41.60 o 
   0  13   7      100.83       64.80     25.44 o 
   1  13   7      115.31      113.86     38.39 o 
   2  13   7       44.44       55.62     31.76 o 
   3  13   7      300.47      260.26     87.55 o 
 -10   0   8      130.00      347.94    182.63 o 
  -8   0   8      460.94      517.03     99.30 o 
  -6   0   8       28.86       41.60     22.76 o 
  -4   0   8     1839.78     1793.06    134.11 o 
  -2   0   8    25199.45    26031.33    290.37 o 
   2   0   8     3918.87     3732.99    333.35 o 
   4   0   8     1379.16     1383.98    127.56 o 
   6   0   8      396.69      408.64    112.81 o 
   8   0   8      440.16      398.35    104.46 o 
  10   0   8        3.38       44.85     32.09 o 
 -10   1   8       96.95      122.98     49.51 o 
  -9   1   8        0.39        3.73     19.24 o 
  -8   1   8      232.78      239.72     49.63 o 
  -7   1   8      108.55       61.75     18.51 o 
  -6   1   8      106.51      139.13     23.15 o 
  -5   1   8       37.09       82.30     20.72 o 
  -4   1   8     3791.10     3833.34    123.51 o 
  -3   1   8      123.75      153.62     19.67 o 
  -2   1   8     5441.20     5414.23    108.94 o 
  -1   1   8     1033.73      908.73     41.82 o 
   0   1   8     6857.38     6925.11    157.14 o 
   1   1   8     3334.82     3226.87     61.82 o 
   2   1   8     6225.29     6255.78    177.58 o 
   3   1   8     3995.84     4243.55    121.46 o 
   4   1   8      220.91      305.05     43.41 o 
   5   1   8     3444.03     3563.42    126.09 o 
   6   1   8      581.87      717.33     93.68 o 
   7   1   8     1697.36     1858.08    170.98 o 
   8   1   8      103.47      137.22     44.15 o 
   9   1   8       26.99       26.80     22.49 o 
  10   1   8      123.49      103.82     33.18 o 
 -10   2   8       34.50       98.29     44.29 o 
  -9   2   8       56.94       48.20     36.02 o 
  -8   2   8       41.21       51.57     22.66 o 
  -7   2   8      328.20      348.11     44.63 o 
  -6   2   8     1095.34     1162.99     75.73 o 
  -5   2   8       53.72       58.25     18.01 o 
  -4   2   8     3336.31     3428.93    111.06 o 
  -3   2   8       19.01       15.22     11.04 o 
  -2   2   8      108.41      102.88     16.30 o 
  -1   2   8       46.05       53.21     12.24 o 
   0   2   8      209.30      231.35     22.22 o 
   1   2   8      343.39      431.67     29.25 o 
   2   2   8     3844.02     3829.31     65.97 o 
   3   2   8      258.20      263.29     35.80 o 
   4   2   8     8543.06     9242.06    352.75 o 
   5   2   8     1587.91     1728.45    117.08 o 
   6   2   8       82.92       86.87     38.35 o 
   7   2   8     1492.84     1563.42    231.15 o 
   8   2   8      128.56      122.65     57.52 o 
   9   2   8      543.22      475.21     92.12 o 
  10   2   8      108.95       86.36     32.13 o 
 -10   3   8       16.39      -11.94     55.90 o 
  -9   3   8       36.27       88.50     42.68 o 
  -8   3   8      271.81      245.30     47.86 o 
  -7   3   8      225.44      215.86     35.91 o 
  -6   3   8      636.02      600.71     60.74 o 
  -5   3   8      420.10      390.11     36.44 o 
  -4   3   8      142.43      144.81     27.70 o 
  -3   3   8      178.63      151.27     24.82 o 
  -2   3   8      456.63      460.70     26.74 o 
  -1   3   8       76.75       95.54     14.75 o 
   0   3   8     1943.88     2116.10     52.04 o 
   1   3   8      108.73      155.00     19.65 o 
   2   3   8     2710.47     3083.72     74.07 o 
   3   3   8      513.22      570.64     45.99 o 
   4   3   8     1490.14     1434.26     57.62 o 
   5   3   8      194.79      263.79     36.63 o 
   6   3   8      596.00      575.62     79.77 o 
   7   3   8      207.65      221.12     46.69 o 
   8   3   8      872.59      924.45    144.76 o 
   9   3   8      136.37       88.35     26.59 o 
 -10   4   8       88.73       67.02     76.90 o 
  -9   4   8       59.78       82.46     36.35 o 
  -8   4   8      108.34      176.04     51.94 o 
  -7   4   8      177.52      258.86     57.59 o 
  -6   4   8      151.41      186.20     46.93 o 
  -5   4   8      995.58      977.54     48.85 o 
  -4   4   8     2752.72     2721.73     83.80 o 
  -3   4   8      670.74      622.49     38.31 o 
  -2   4   8       98.81       85.40     17.08 o 
  -1   4   8     1438.85     1440.66     49.07 o 
   0   4   8      327.59      388.03     51.85 o 
   1   4   8     4156.63     4398.66     98.38 o 
   2   4   8      753.74      726.24     58.52 o 
   3   4   8     4875.43     5208.41    163.53 o 
   4   4   8     2220.02     2247.18     63.71 o 
   5   4   8     1585.87     1531.67    101.17 o 
   6   4   8      248.96      221.82     33.45 o 
   7   4   8      161.47      206.08     38.48 o 
   8   4   8     2149.65     2344.34    164.05 o 
   9   4   8      118.76       91.72     48.03 o 
  -9   5   8        8.95       44.15     45.32 o 
  -8   5   8      262.47      355.45     59.05 o 
  -7   5   8       14.46       53.14     34.34 o 
  -6   5   8      579.16      569.51     67.32 o 
  -5   5   8      344.94      384.00     52.09 o 
  -4   5   8      619.05      615.13     38.61 o 
  -3   5   8        1.78        9.79      8.85 o 
  -2   5   8     1577.56     1577.00     87.01 o 
  -1   5   8       21.95       13.42     13.79 o 
   0   5   8      125.07      140.07     15.27 o 
   1   5   8     2342.60     2505.43     78.55 o 
   2   5   8      176.62      201.92     20.33 o 
   3   5   8     2348.52     2509.88     82.12 o 
   4   5   8     6722.67     7045.61    113.93 o 
   5   5   8      706.27      601.06     54.71 o 
   6   5   8     4241.56     4484.28    181.87 o 
   7   5   8       30.22       55.81     20.86 o 
   8   5   8      234.46      235.38     39.38 o 
   9   5   8      107.21      115.24     31.41 o 
  -9   6   8        9.38       54.44     31.59 o 
  -8   6   8      316.41      350.68     57.56 o 
  -7   6   8      163.10      199.88     51.42 o 
  -6   6   8        1.59       24.52     39.35 o 
  -5   6   8      343.38      337.14     47.38 o 
  -4   6   8        5.33       15.22     35.30 o 
  -3   6   8     3519.74     3586.58    174.54 o 
  -2   6   8     1767.32     1870.15     86.31 o 
  -1   6   8     9120.32    10282.44    319.15 o 
   0   6   8     2358.81     2461.27     74.53 o 
   1   6   8     2235.46     2324.34     73.65 o 
   2   6   8       51.99       70.94     13.90 o 
   3   6   8      297.86      272.14     31.41 o 
   4   6   8       71.19       75.09     17.23 o 
   5   6   8        1.66       20.45     13.98 o 
   6   6   8      531.37      544.59     68.11 o 
   7   6   8       78.37       55.98     25.93 o 
   8   6   8     1059.78      961.11    131.01 o 
   9   6   8       11.51       14.56     33.47 o 
  -8   7   8      102.40      124.42     47.20 o 
  -7   7   8       15.45       50.58     33.05 o 
  -6   7   8      114.54       85.21     39.47 o 
  -5   7   8      329.53      333.84     45.65 o 
  -4   7   8      154.77      107.26     47.39 o 
  -3   7   8      490.87      570.88     53.21 o 
  -2   7   8       81.59       84.43     21.45 o 
  -1   7   8      633.24      720.19     45.92 o 
   0   7   8     1325.95     1420.69     53.31 o 
   1   7   8      265.44      296.19     42.13 o 
   2   7   8     2399.35     2603.72     91.55 o 
   3   7   8      240.19      262.11     30.85 o 
   4   7   8      154.46      129.37     24.74 o 
   5   7   8      183.81      129.91     29.03 o 
   6   7   8      185.27      138.65     27.08 o 
   7   7   8      240.18      195.01     48.40 o 
   8   7   8       64.33       -3.76     53.51 o 
  -8   8   8        0.38      -23.36     43.83 o 
  -7   8   8        0.12      -12.69     47.68 o 
  -6   8   8      574.99      704.98     73.40 o 
  -5   8   8      123.17      146.33     52.16 o 
  -4   8   8      629.68      629.43     71.68 o 
  -3   8   8        0.52       15.67     39.55 o 
  -2   8   8        8.00       38.10     34.81 o 
  -1   8   8     1140.00     1144.91    100.50 o 
   0   8   8      681.22      708.79     38.89 o 
   1   8   8      221.03      227.69     32.23 o 
   2   8   8      822.65      854.68     81.67 o 
   3   8   8      143.28      140.05     18.52 o 
   4   8   8     3406.47     3849.34    148.37 o 
   5   8   8      170.91      176.71     34.90 o 
   6   8   8     1267.85     1269.42    105.09 o 
   7   8   8       34.23       45.06     35.70 o 
   8   8   8       73.56      103.91     49.55 o 
  -7   9   8       81.14      107.81     46.50 o 
  -6   9   8        8.62       17.28     30.40 o 
  -5   9   8       36.22       48.36     38.92 o 
  -4   9   8      384.22      440.25     62.04 o 
  -3   9   8       25.30       30.52     27.71 o 
  -2   9   8      435.76      438.12     61.86 o 
  -1   9   8        1.99       38.67     17.62 o 
   0   9   8      622.60      630.44     59.65 o 
   1   9   8      442.63      573.52     53.51 o 
   2   9   8     2131.30     2404.06    125.80 o 
   3   9   8      184.78      213.40     31.75 o 
   4   9   8      889.46      934.17     77.42 o 
   5   9   8       55.91       63.48     25.29 o 
   6   9   8       16.23       38.82     15.25 o 
   7   9   8       12.02       25.91     34.72 o 
  -7  10   8       25.19       44.38     40.16 o 
  -6  10   8        4.25       18.43     26.48 o 
  -5  10   8      612.65      644.63     82.48 o 
  -4  10   8        0.45       45.45     38.51 o 
  -3  10   8      320.34      432.72     77.56 o 
  -2  10   8      404.11      527.42     55.80 o 
  -1  10   8      245.44      244.81     37.83 o 
   0  10   8     2337.07     2487.83    223.18 o 
   1  10   8     1479.62     1419.38     79.17 o 
   2  10   8      368.37      323.31     47.54 o 
   3  10   8     1699.34     1891.36    145.45 o 
   4  10   8       23.31       12.81     18.05 o 
   5  10   8        0.44       33.52     22.75 o 
   6  10   8      172.31      157.11     32.56 o 
  -6  11   8       31.43       76.60     32.12 o 
  -5  11   8       50.30       75.01     30.32 o 
  -4  11   8       41.79       91.07     37.24 o 
  -3  11   8      290.71      369.14     60.34 o 
  -2  11   8      303.80      376.25     62.76 o 
  -1  11   8       72.11       69.13     35.96 o 
   0  11   8      196.63      229.92     38.90 o 
   1  11   8        9.91        0.16     24.34 o 
   2  11   8      109.53      116.19     26.57 o 
   3  11   8      277.02      274.27     35.16 o 
   4  11   8      426.47      434.68     54.33 o 
   5  11   8      715.18      738.76     90.19 o 
  -4  12   8      227.65      258.28     50.95 o 
  -3  12   8      163.52      173.25     41.63 o 
  -2  12   8       17.59       84.10     29.44 o 
  -1  12   8      599.86      582.43     76.58 o 
   0  12   8        2.87        4.02     21.54 o 
   1  12   8      166.18      129.23     33.79 o 
   2  12   8      164.05      156.86     45.83 o 
   3  12   8       31.71       51.82     26.79 o 
   4  12   8       21.28       13.05     28.25 o 
  -2  13   8        5.34       32.57     30.22 o 
  -1  13   8        2.76        4.80     23.63 o 
   0  13   8       37.81       39.95     23.86 o 
   1  13   8      186.64      131.48     85.63 o 
   2  13   8       92.46      -11.15     52.52 o 
  -9   0   9       26.46        1.36     28.55 o 
  -7   0   9       54.90       42.45     45.60 o 
  -5   0   9      197.54      227.15     62.26 o 
  -3   0   9    11864.74    13428.61    633.94 o 
  -1   0   9    10539.70    11223.72    289.55 o 
   1   0   9     1309.62     1290.28    122.85 o 
   3   0   9      222.38      297.50     82.60 o 
   5   0   9     1697.66     1862.89    177.27 o 
   7   0   9      574.63      769.80    257.75 o 
   9   0   9       19.27       31.82     42.45 o 
 -10   1   9       24.00       91.91    102.56 o 
  -9   1   9      213.56      200.87     60.81 o 
  -8   1   9      550.39      627.08     60.29 o 
  -7   1   9       74.82       83.16     25.24 o 
  -6   1   9      972.87     1081.74     63.57 o 
  -5   1   9     2205.46     2229.67    123.85 o 
  -4   1   9      256.28      263.04     25.97 o 
  -3   1   9       37.16       48.50     17.11 o 
  -2   1   9       11.99       15.48     16.73 o 
  -1   1   9     8949.73     8924.11    175.22 o 
   0   1   9      187.02      191.91     21.97 o 
   1   1   9     6690.98     6635.12    164.86 o 
   2   1   9      215.54      225.94     18.47 o 
   3   1   9       19.90       -2.27     21.92 o 
   4   1   9       37.81       62.79     22.65 o 
   5   1   9      373.48      374.13     63.37 o 
   6   1   9       25.01       35.42     33.44 o 
   7   1   9      594.42      602.38     78.51 o 
   8   1   9      187.91      151.71     38.05 o 
   9   1   9      174.01      159.52     37.85 o 
  -9   2   9        7.73       43.88     63.86 o 
  -8   2   9       19.97       38.86     29.47 o 
  -7   2   9      749.05      762.16     74.60 o 
  -6   2   9      233.87      220.00     39.46 o 
  -5   2   9      934.87      917.78     47.23 o 
  -4   2   9      148.70      158.34     23.35 o 
  -3   2   9      599.23      557.46     31.40 o 
  -2   2   9      183.27      171.93     23.91 o 
  -1   2   9      103.98      112.93     20.32 o 
   0   2   9       35.15       39.70     12.12 o 
   1   2   9     3123.68     3165.31     77.39 o 
   2   2   9      887.31      842.69     50.40 o 
   3   2   9     5201.96     5419.44    160.43 o 
   4   2   9     4449.48     4757.38    185.71 o 
   5   2   9       18.47       77.12     31.43 o 
   6   2   9     6093.23     6533.47    199.11 o 
   7   2   9        0.89        0.89     35.88 o 
   8   2   9     1261.08     1202.99    119.54 o 
   9   2   9      684.80      636.08    118.61 o 
  -9   3   9      137.52      255.74     51.09 o 
  -8   3   9        1.82       28.87     38.77 o 
  -7   3   9       35.25       36.93     38.43 o 
  -6   3   9        7.72        7.10     22.62 o 
  -5   3   9     3101.05     3253.04    126.32 o 
  -4   3   9       14.39       36.44     23.90 o 
  -3   3   9     3035.65     2819.76     74.39 o 
  -2   3   9     1632.15     1625.32     68.89 o 
  -1   3   9       40.93       45.21     13.33 o 
   0   3   9      841.77      841.37     43.45 o 
   1   3   9     1151.23     1177.00     58.83 o 
   2   3   9     2309.87     2334.43     76.31 o 
   3   3   9     9570.27    10034.99    223.61 o 
   4   3   9     1813.28     1977.67    229.24 o 
   5   3   9     1746.14     1742.72    113.71 o 
   6   3   9      499.81      457.39     71.88 o 
   7   3   9      268.23      228.26     53.97 o 
   8   3   9      140.54      122.96     34.13 o 
   9   3   9      166.13      115.75     32.58 o 
  -9   4   9       68.82       95.21     43.14 o 
  -8   4   9        8.24        1.43     42.62 o 
  -7   4   9      352.76      446.52     60.84 o 
  -6   4   9      321.52      269.11     54.31 o 
  -5   4   9     1186.93     1123.82     62.32 o 
  -4   4   9      402.97      358.41     33.93 o 
  -3   4   9       11.53       17.49     21.79 o 
  -2   4   9      430.31      447.22     35.45 o 
  -1   4   9       50.99       59.18     12.82 o 
   0   4   9     2472.62     2585.49     78.38 o 
   1   4   9     4705.15     4939.25    130.87 o 
   2   4   9     2716.82     2879.89     78.12 o 
   3   4   9      152.12      166.31     27.79 o 
   4   4   9     2122.05     2156.18     92.91 o 
   5   4   9     3850.07     3945.63    187.37 o 
   6   4   9      352.87      319.27     55.98 o 
   7   4   9     2962.11     3218.56    151.18 o 
   8   4   9      477.58      387.58     78.58 o 
   9   4   9        0.14       48.00     30.64 o 
  -9   5   9      293.03      364.71     72.48 o 
  -8   5   9       11.74       38.14     35.67 o 
  -7   5   9      433.47      443.83     58.58 o 
  -6   5   9      261.65      324.75     57.42 o 
  -5   5   9        3.47       38.84     38.37 o 
  -4   5   9      321.05      259.63     31.17 o 
  -3   5   9      278.23      265.21     27.55 o 
  -2   5   9      212.90      206.01     33.19 o 
  -1   5   9     1547.24     1603.59     64.33 o 
   0   5   9      934.76      901.61     61.41 o 
   1   5   9       79.51       64.25     15.10 o 
   2   5   9      999.12      905.20     66.97 o 
   3   5   9     2109.48     2233.56     71.57 o 
   4   5   9        2.63       21.04     22.68 o 
   5   5   9      740.56      825.46     86.79 o 
   6   5   9        3.40       16.84     36.97 o 
   7   5   9      831.95      698.78     84.05 o 
   8   5   9       31.53       13.76     33.27 o 
  -8   6   9        0.26       55.30     38.12 o 
  -7   6   9      113.19      178.80     43.49 o 
  -6   6   9       56.93       47.20     44.73 o 
  -5   6   9       32.51       35.77     43.58 o 
  -4   6   9     1035.01     1125.09     82.46 o 
  -3   6   9      623.00      632.87     70.29 o 
  -2   6   9     4710.88     5142.37    154.38 o 
  -1   6   9     1925.35     2091.07     84.43 o 
   0   6   9     1424.74     1491.95     56.58 o 
   1   6   9        2.00       35.18      9.55 o 
   2   6   9      260.80      250.74     25.98 o 
   3   6   9       28.94        9.00     19.58 o 
   4   6   9        0.46       17.55     16.37 o 
   5   6   9      828.26     1007.63    143.77 o 
   6   6   9       17.88       17.48     18.30 o 
   7   6   9     1516.66     1633.44    148.46 o 
   8   6   9        2.75       66.62     33.41 o 
  -8   7   9       28.98        3.53     41.02 o 
  -7   7   9       31.77       34.51     35.75 o 
  -6   7   9       27.98       17.04     37.29 o 
  -5   7   9      461.94      525.57     62.82 o 
  -4   7   9       41.72       79.24     46.12 o 
  -3   7   9      188.17      173.19     38.76 o 
  -2   7   9      422.18      454.85     55.71 o 
  -1   7   9     1486.82     1619.23    103.60 o 
   0   7   9     4297.15     4566.95    147.98 o 
   1   7   9     1373.42     1305.54     55.77 o 
   2   7   9     4303.25     4743.59    203.41 o 
   3   7   9       57.90       74.27     20.63 o 
   4   7   9      472.55      507.58     65.79 o 
   5   7   9      613.30      583.77     94.35 o 
   6   7   9      357.99      323.25     53.89 o 
   7   7   9       36.56       33.36     22.80 o 
   8   7   9       96.69       79.20     28.44 o 
  -7   8   9      145.79      154.21     48.69 o 
  -6   8   9      125.87      117.71     41.08 o 
  -5   8   9       22.91       41.91     53.77 o 
  -4   8   9       53.76       33.43     40.63 o 
  -3   8   9      484.73      567.48     78.75 o 
  -2   8   9      735.15      667.33     61.15 o 
  -1   8   9      175.28      142.41     32.22 o 
   0   8   9       97.23       81.97     18.06 o 
   1   8   9     2352.81     2599.60     89.86 o 
   2   8   9      176.05      149.55     20.54 o 
   3   8   9     4437.76     4905.81    146.17 o 
   4   8   9      166.55      170.23     30.23 o 
   5   8   9      921.71      808.80    104.92 o 
   6   8   9      149.22      169.95     35.43 o 
   7   8   9      501.26      476.13    103.31 o 
  -7   9   9       38.96       30.93     39.02 o 
  -6   9   9       50.55       24.28     35.30 o 
  -5   9   9      289.47      256.71     54.53 o 
  -4   9   9      661.64      743.48     78.05 o 
  -3   9   9      367.61      362.36     51.95 o 
  -2   9   9      595.35      531.14     81.21 o 
  -1   9   9      589.21      713.37     62.59 o 
   0   9   9      196.04      186.39     33.59 o 
   1   9   9      748.34      890.78     59.90 o 
   2   9   9      845.92      779.85     77.87 o 
   3   9   9        7.16        4.86     18.59 o 
   4   9   9     1076.39     1005.16     87.15 o 
   5   9   9       87.49      100.17     19.78 o 
   6   9   9       39.20       12.19     35.35 o 
  -6  10   9      294.36      401.07     69.34 o 
  -5  10   9        2.29       58.95     36.26 o 
  -4  10   9      135.89      126.77     36.24 o 
  -3  10   9      765.27      833.74     93.18 o 
  -2  10   9      360.15      297.61     49.28 o 
  -1  10   9     1184.67     1078.83     84.56 o 
   0  10   9      928.21      807.13     96.43 o 
   1  10   9       60.43       47.44     14.89 o 
   2  10   9      613.08      646.57     72.58 o 
   3  10   9       17.04       11.60     22.53 o 
   4  10   9        2.17       -2.45     17.22 o 
   5  10   9      484.00      385.32     78.77 o 
   6  10   9       82.86       75.91     43.97 o 
  -5  11   9       10.23        8.83     39.53 o 
  -4  11   9       12.52       27.21     50.89 o 
  -3  11   9        0.20       30.44     32.48 o 
  -2  11   9       11.04        9.44     46.52 o 
  -1  11   9      255.83      239.52     55.22 o 
   0  11   9       38.00       68.00     27.18 o 
   1  11   9      141.88      167.15     33.83 o 
   2  11   9      196.47      217.40     50.36 o 
   3  11   9       30.85       40.80     16.51 o 
   4  11   9      289.66      278.60     53.14 o 
   5  11   9       73.94       45.50     21.40 o 
  -3  12   9       29.55       10.10     20.23 o 
  -2  12   9      170.45      213.76     47.31 o 
  -1  12   9       20.14       23.68     25.56 o 
   0  12   9        2.20       16.94     15.05 o 
   1  12   9      170.72      200.41     49.46 o 
   2  12   9        3.36       18.51     32.14 o 
   3  12   9        0.52       34.90     46.23 o 
  -8   0  10      158.81      151.98     62.57 o 
  -6   0  10        8.56       45.16     37.50 o 
  -4   0  10     2018.53     2011.70    144.13 o 
  -2   0  10       75.56       63.23     16.28 o 
   0   0  10     2254.51     2310.27    112.55 o 
   2   0  10     1744.02     1634.33     77.82 o 
   4   0  10       14.95      -41.26     77.10 o 
   6   0  10       49.22       59.45     44.23 o 
   8   0  10     1203.12     1176.94    325.06 o 
  -9   1  10       29.82       33.83     42.85 o 
  -8   1  10       35.30       48.37     31.24 o 
  -7   1  10        3.49       43.67     20.82 o 
  -6   1  10      431.40      469.44     40.64 o 
  -5   1  10      358.09      349.07     29.52 o 
  -4   1  10     1174.09     1075.48     55.08 o 
  -3   1  10      385.96      376.15     33.16 o 
  -2   1  10     5695.70     5789.48    159.60 o 
  -1   1  10      153.29      143.74     23.26 o 
   0   1  10     2714.60     2734.81     89.78 o 
   1   1  10       17.02       35.17     14.13 o 
   2   1  10      129.22      138.75     19.05 o 
   3   1  10      605.00      669.93    105.88 o 
   4   1  10     1052.21     1182.12    112.56 o 
   5   1  10     2068.31     2290.12    149.13 o 
   6   1  10      956.80     1109.12    175.32 o 
   7   1  10     1782.19     1958.97    142.41 o 
   8   1  10       59.49       58.69     30.85 o 
   9   1  10      950.69      799.62    149.88 o 
  -9   2  10       68.10       83.60     58.23 o 
  -8   2  10       80.76       23.48     41.57 o 
  -7   2  10      372.79      418.96     55.32 o 
  -6   2  10        1.60        6.77     25.26 o 
  -5   2  10      626.40      629.64     41.88 o 
  -4   2  10     1344.46     1421.14     72.45 o 
  -3   2  10      592.16      587.53     44.42 o 
  -2   2  10      101.18      106.97     18.47 o 
  -1   2  10     1107.04     1112.85     60.08 o 
   0   2  10     1718.22     1699.66     60.85 o 
   1   2  10      472.60      439.43     30.26 o 
   2   2  10       10.39       29.20     16.42 o 
   3   2  10     1389.18     1468.35    106.02 o 
   4   2  10     2229.81     2420.63    147.38 o 
   5   2  10     2324.26     2486.76    116.04 o 
   6   2  10      302.71      327.48     58.28 o 
   7   2  10      269.61      328.15     52.12 o 
   8   2  10      650.74      666.51    109.44 o 
   9   2  10       68.35       69.93     36.19 o 
  -9   3  10       42.38       49.75     50.56 o 
  -8   3  10      123.49       92.38     31.66 o 
  -7   3  10        0.79       35.43     35.60 o 
  -6   3  10     1282.61     1262.46     95.59 o 
  -5   3  10       78.51      111.18     25.98 o 
  -4   3  10       47.25       49.51     19.99 o 
  -3   3  10     1034.13     1016.73     52.59 o 
  -2   3  10      101.83      116.86     19.98 o 
  -1   3  10      665.13      701.50     44.72 o 
   0   3  10     7711.88     8048.72    161.96 o 
   1   3  10     3753.42     3884.62    101.97 o 
   2   3  10    13862.10    14758.77    328.67 o 
   3   3  10     3977.32     4093.65     80.00 o 
   4   3  10     2422.26     2658.84    137.29 o 
   5   3  10      123.96      135.12     30.30 o 
   6   3  10       44.88       44.70     30.54 o 
   7   3  10        7.94      -19.01     39.13 o 
   8   3  10        2.14       19.12     31.79 o 
   9   3  10        1.44       28.92     34.11 o 
  -9   4  10        0.11       26.02     46.52 o 
  -8   4  10      498.69      598.56     79.21 o 
  -7   4  10        0.54       -1.85     41.37 o 
  -6   4  10      128.23      129.16     35.05 o 
  -5   4  10       32.93       47.11     27.12 o 
  -4   4  10       30.17       18.54     17.04 o 
  -3   4  10      218.35      241.41     31.56 o 
  -2   4  10       14.70       35.09     15.83 o 
  -1   4  10      282.48      341.86     39.30 o 
   0   4  10      722.97      818.99     63.75 o 
   1   4  10        0.17        4.93     12.57 o 
   2   4  10      683.16      737.81     65.04 o 
   3   4  10      168.66      201.57     23.94 o 
   4   4  10     4177.98     4564.96    259.50 o 
   5   4  10      527.83      571.02     91.69 o 
   6   4  10      994.32      958.72    147.68 o 
   7   4  10       40.48       55.27     26.86 o 
   8   4  10       57.34       44.60     37.66 o 
  -8   5  10       44.21       81.24     39.39 o 
  -7   5  10       25.46       43.67     39.48 o 
  -6   5  10       24.91       50.00     35.86 o 
  -5   5  10       81.93       53.84     38.46 o 
  -4   5  10      209.60      239.29     42.40 o 
  -3   5  10       28.04       26.68     16.01 o 
  -2   5  10     2442.64     2522.62     99.89 o 
  -1   5  10      656.34      677.71     66.52 o 
   0   5  10      102.55       85.81     15.74 o 
   1   5  10        3.09       10.94      9.96 o 
   2   5  10      420.71      509.81     68.42 o 
   3   5  10     1046.56     1178.91     84.14 o 
   4   5  10      161.15      165.18     27.19 o 
   5   5  10       81.31       80.49     26.04 o 
   6   5  10     4019.29     4229.04    170.17 o 
   7   5  10       59.14       72.73     30.56 o 
   8   5  10     1049.08      895.53    168.19 o 
  -8   6  10      142.63      167.46     51.59 o 
  -7   6  10        0.68       45.43     33.52 o 
  -6   6  10       32.95       38.60     32.39 o 
  -5   6  10      211.89      233.09     47.78 o 
  -4   6  10      158.17      206.44     47.43 o 
  -3   6  10      501.97      502.31     60.81 o 
  -2   6  10       38.35       15.94     19.18 o 
  -1   6  10      246.01      233.59     31.38 o 
   0   6  10     3569.17     3670.75    127.71 o 
   1   6  10      720.22      714.73     84.87 o 
   2   6  10      574.43      578.78     68.23 o 
   3   6  10      126.58      113.50     21.52 o 
   4   6  10     1795.19     1999.37     97.23 o 
   5   6  10      151.99      158.70     35.57 o 
   6   6  10      497.19      435.77     83.04 o 
   7   6  10      394.86      300.57     53.54 o 
   8   6  10       97.73       70.18     33.43 o 
  -8   7  10       21.76       13.06     36.43 o 
  -7   7  10        4.87       13.51     29.37 o 
  -6   7  10      173.62      172.89     48.09 o 
  -5   7  10       41.99       72.85     45.41 o 
  -4   7  10        0.25       31.29     37.74 o 
  -3   7  10     1547.56     1604.59     88.46 o 
  -2   7  10     1319.60     1274.63     93.97 o 
  -1   7  10     3619.75     4028.72    150.64 o 
   0   7  10       52.40       43.85     12.53 o 
   1   7  10     2302.33     2438.72    119.61 o 
   2   7  10     1237.00     1397.50    111.85 o 
   3   7  10      810.77      803.53     91.42 o 
   4   7  10      619.57      604.77     87.50 o 
   5   7  10     1442.10     1323.10    110.28 o 
   6   7  10       51.28       77.14     23.04 o 
   7   7  10      550.75      532.15     79.12 o 
  -7   8  10       40.70       39.97     38.53 o 
  -6   8  10      120.75      182.11     55.85 o 
  -5   8  10       55.57       82.63     38.89 o 
  -4   8  10     1633.99     1722.80     77.61 o 
  -3   8  10       26.62       73.58     41.94 o 
  -2   8  10      527.60      543.07     49.99 o 
  -1   8  10       69.38       57.99     32.76 o 
   0   8  10      265.68      323.85     40.53 o 
   1   8  10       29.53       34.71     17.34 o 
   2   8  10      555.81      549.80     80.22 o 
   3   8  10      245.51      220.92     36.68 o 
   4   8  10        7.24       16.83     18.01 o 
   5   8  10        3.65       22.38     13.17 o 
   6   8  10      178.72      146.67     36.25 o 
   7   8  10       32.57       73.66     31.83 o 
  -6   9  10      158.49      125.03     41.03 o 
  -5   9  10      347.39      338.45     55.99 o 
  -4   9  10       25.24       25.35     41.30 o 
  -3   9  10      292.16      306.10     52.25 o 
  -2   9  10      704.42      819.14     68.39 o 
  -1   9  10      491.72      481.13     67.30 o 
   0   9  10      254.67      281.94     47.73 o 
   1   9  10     1848.07     2064.81    105.25 o 
   2   9  10      155.10      158.48     34.02 o 
   3   9  10     1543.05     1640.29    113.36 o 
   4   9  10       27.53       43.82     19.53 o 
   5   9  10      102.25       90.99     24.40 o 
   6   9  10       81.33       65.54     24.62 o 
  -5  10  10       42.39       72.31     38.95 o 
  -4  10  10      340.47      271.71     56.97 o 
  -3  10  10       10.40       25.18     28.78 o 
  -2  10  10       26.72       28.33     22.26 o 
  -1  10  10       76.08      123.30     35.80 o 
   0  10  10      163.46      138.94     37.04 o 
   1  10  10       32.25        6.83     31.92 o 
   2  10  10       48.51       64.29     28.90 o 
   3  10  10      877.09      799.83    137.97 o 
   4  10  10       66.68       42.00     19.24 o 
   5  10  10      609.86      537.62    128.56 o 
  -4  11  10       10.51       27.50     37.07 o 
  -3  11  10       35.72       48.52     30.97 o 
  -2  11  10      390.69      382.44     68.78 o 
  -1  11  10       79.08       94.60     36.18 o 
   0  11  10      143.01      171.55     38.72 o 
   1  11  10      166.09      167.57     38.82 o 
   2  11  10        2.19       35.20     24.88 o 
   3  11  10      126.16      112.30     34.74 o 
   4  11  10      137.88       29.36     31.87 o 
  -2  12  10       10.48       17.31     36.75 o 
  -1  12  10      308.93      315.13     65.76 o 
   0  12  10       89.11      106.00     49.07 o 
   1  12  10      145.12       81.50     38.41 o 
   2  12  10       34.79       27.49     34.10 o 
  -9   0  11       64.96       64.93    119.95 o 
  -7   0  11        4.25      -25.68     50.04 o 
  -5   0  11      435.34      421.36     41.77 o 
  -3   0  11      352.96      364.72     65.39 o 
  -1   0  11     9347.58     9578.18    277.68 o 
   1   0  11     4415.17     3971.77    230.72 o 
   3   0  11     2505.07     2642.81    166.94 o 
   5   0  11     3074.17     3162.46    184.26 o 
   7   0  11     4230.91     4628.13    210.11 o 
  -9   1  11       42.02       13.61     97.20 o 
  -8   1  11       18.39       39.94     31.56 o 
  -7   1  11      253.09      293.39     56.29 o 
  -6   1  11        0.48       14.03     28.13 o 
  -5   1  11     1055.77     1005.49     69.41 o 
  -4   1  11      115.99      155.01     24.39 o 
  -3   1  11     1258.38     1371.55     70.92 o 
  -2   1  11      124.32      114.07     20.86 o 
  -1   1  11       30.09       28.61     18.26 o 
   0   1  11       23.75       30.23     14.95 o 
   1   1  11      560.23      539.47     37.17 o 
   2   1  11      101.46      119.08     18.63 o 
   3   1  11      541.71      555.87     73.32 o 
   4   1  11      355.27      393.91     62.16 o 
   5   1  11      867.86      933.72    146.67 o 
   6   1  11      402.29      441.83     75.57 o 
   7   1  11       43.33       40.81     29.74 o 
   8   1  11      386.81      327.94     56.39 o 
  -9   2  11       32.66       34.11     36.78 o 
  -8   2  11       12.14        4.28     64.33 o 
  -7   2  11      156.86      176.50     41.40 o 
  -6   2  11      268.37      314.28     36.89 o 
  -5   2  11     1282.12     1312.80    104.94 o 
  -4   2  11      559.02      583.53     44.88 o 
  -3   2  11      372.48      369.99     35.93 o 
  -2   2  11     2163.48     2246.81     72.05 o 
  -1   2  11       66.99       44.92     14.53 o 
   0   2  11      221.03      223.95     24.44 o 
   1   2  11     1760.26     1725.91     49.35 o 
   2   2  11        2.48        5.14     17.65 o 
   3   2  11     3340.07     3618.29    164.98 o 
   4   2  11      173.07      159.78     29.34 o 
   5   2  11      442.77      448.96     66.53 o 
   6   2  11        1.48        8.73     29.56 o 
   7   2  11      146.97      219.47     60.89 o 
   8   2  11      136.57       78.49     32.53 o 
  -8   3  11       13.78       32.79     85.10 o 
  -7   3  11       52.67       61.47     29.80 o 
  -6   3  11       13.44       37.64     39.03 o 
  -5   3  11       93.90       70.48     26.79 o 
  -4   3  11        9.84        6.79     20.24 o 
  -3   3  11       28.28       52.32     19.03 o 
  -2   3  11      381.80      361.88     37.25 o 
  -1   3  11     1567.09     1585.01     68.58 o 
   0   3  11     1933.98     1921.85     79.82 o 
   1   3  11     3409.88     3634.88     76.00 o 
   2   3  11     1872.65     1880.71    100.21 o 
   3   3  11      234.41      280.51     37.00 o 
   4   3  11      110.86      146.01     30.13 o 
   5   3  11      349.31      313.76     44.53 o 
   6   3  11        5.24      -29.11     37.66 o 
   7   3  11       10.10        0.86     37.05 o 
   8   3  11       30.00       17.63     35.11 o 
  -8   4  11       34.44       46.50     37.82 o 
  -7   4  11       33.26       41.15     34.99 o 
  -6   4  11      320.68      345.86     53.08 o 
  -5   4  11      142.29      170.74     50.82 o 
  -4   4  11      672.07      672.02     56.60 o 
  -3   4  11      244.33      256.30     35.47 o 
  -2   4  11       25.63       44.68     20.47 o 
  -1   4  11     1504.44     1537.43     67.74 o 
   0   4  11     1124.11     1207.94     57.33 o 
   1   4  11      181.53      182.45     21.58 o 
   2   4  11     2356.75     2477.17    109.61 o 
   3   4  11     5103.55     5407.15    168.57 o 
   4   4  11     1475.41     1585.79    148.18 o 
   5   4  11      675.04      637.43    105.21 o 
   6   4  11      422.22      421.89     68.71 o 
   7   4  11      120.88      131.81     45.08 o 
   8   4  11      302.21      201.32     39.56 o 
  -8   5  11        0.11       21.43     20.31 o 
  -7   5  11       61.85      117.10     50.57 o 
  -6   5  11        0.24       19.68     39.71 o 
  -5   5  11      163.11      144.76     41.24 o 
  -4   5  11      570.95      507.29     52.82 o 
  -3   5  11      530.85      492.00     45.43 o 
  -2   5  11      547.32      528.04     52.93 o 
  -1   5  11     1636.12     1680.45    100.98 o 
   0   5  11       49.03       37.71      9.84 o 
   1   5  11     2555.46     2684.87    117.01 o 
   2   5  11      307.88      283.20     33.39 o 
   3   5  11       91.57       94.64     21.43 o 
   4   5  11       38.29       25.34     28.50 o 
   5   5  11     2093.99     2201.04    108.32 o 
   6   5  11      204.58      189.98     34.64 o 
   7   5  11      372.63      360.92     48.82 o 
  -7   6  11        4.82        6.32     45.58 o 
  -6   6  11       85.80       85.57     34.46 o 
  -5   6  11       75.70      131.96     47.95 o 
  -4   6  11        7.49       49.99     41.04 o 
  -3   6  11      783.46      787.01     64.02 o 
  -2   6  11      990.97      910.88     64.85 o 
  -1   6  11     2344.27     2590.49    104.36 o 
   0   6  11     1122.91     1174.32     58.76 o 
   1   6  11      164.37      163.05     24.78 o 
   2   6  11     1168.54     1203.61    110.34 o 
   3   6  11      158.50      153.96     26.45 o 
   4   6  11     2332.36     2210.17    124.08 o 
   5   6  11      567.37      463.13     77.00 o 
   6   6  11     1678.52     1489.75    184.65 o 
   7   6  11      486.75      401.37     80.55 o 
  -7   7  11      114.05      128.49     51.09 o 
  -6   7  11       45.34       66.15     33.95 o 
  -5   7  11       34.84       60.17     37.20 o 
  -4   7  11      157.79      220.46     48.36 o 
  -3   7  11      641.78      637.64     65.71 o 
  -2   7  11      510.28      498.56     56.71 o 
  -1   7  11       49.94       44.86     16.28 o 
   0   7  11      104.75       92.62     20.95 o 
   1   7  11      664.67      702.59     93.87 o 
   2   7  11      138.34      187.56     34.24 o 
   3   7  11       42.42        7.45     22.51 o 
   4   7  11      520.46      497.43    100.11 o 
   5   7  11      306.28      292.39     55.17 o 
   6   7  11      130.80      128.18     34.23 o 
  -6   8  11      122.77      105.66     50.64 o 
  -5   8  11     1196.17     1237.88     82.63 o 
  -4   8  11       25.66       67.03     43.53 o 
  -3   8  11      240.28      267.82     48.08 o 
  -2   8  11       18.91       -0.72     30.99 o 
  -1   8  11        2.27       19.41     25.63 o 
   0   8  11        0.03       15.21     18.65 o 
   1   8  11      230.06      199.24     52.17 o 
   2   8  11      106.89       75.16     25.42 o 
   3   8  11      826.62      656.22    101.52 o 
   4   8  11       16.10       30.59     20.12 o 
   5   8  11       20.12       33.05     19.02 o 
   6   8  11      141.08      126.93     36.13 o 
  -5   9  11       72.44      104.47     35.53 o 
  -4   9  11        0.43       18.14     28.44 o 
  -3   9  11      581.72      654.18     60.91 o 
  -2   9  11       10.89       43.51     27.86 o 
  -1   9  11       75.34      101.96     40.37 o 
   0   9  11      505.37      495.02     94.39 o 
   1   9  11       60.59       27.87     26.94 o 
   2   9  11      308.15      272.93     56.91 o 
   3   9  11       74.12       93.20     26.49 o 
   4   9  11       30.21       34.22     22.05 o 
   5   9  11      142.99      117.22     31.71 o 
  -4  10  11       21.08       23.96     24.10 o 
  -3  10  11      117.36      153.89     40.50 o 
  -2  10  11        3.09       30.11     21.95 o 
  -1  10  11      320.51      375.39     58.67 o 
   0  10  11      405.32      360.31     71.84 o 
   1  10  11       65.08       39.93     27.90 o 
   2  10  11     1224.26     1163.90    118.19 o 
   3  10  11        5.39       31.29     19.35 o 
   4  10  11      643.13      524.85    105.45 o 
  -3  11  11       28.13       50.12     28.38 o 
  -2  11  11        2.65      -10.49     37.35 o 
  -1  11  11       33.74       30.27     25.53 o 
   0  11  11      446.92      596.05     79.13 o 
   1  11  11       67.64       61.44     34.99 o 
   2  11  11      185.16      158.87     36.04 o 
  -8   0  12      180.23      462.60    176.55 o 
  -6   0  12      116.44      142.01     58.37 o 
  -4   0  12      215.67      169.85     37.80 o 
  -2   0  12     3209.23     3283.96    274.40 o 
   0   0  12      209.07      188.92     46.96 o 
   2   0  12     2121.97     2199.76    174.23 o 
   4   0  12     6172.55     7120.71    661.96 o 
   6   0  12     4195.94     4669.55    170.79 o 
   8   0  12       53.50       15.44     47.90 o 
  -8   1  12       58.40       60.09     42.79 o 
  -7   1  12      142.69      166.53     52.01 o 
  -6   1  12      281.31      346.31     49.13 o 
  -5   1  12      118.82      118.26     29.23 o 
  -4   1  12       68.74       79.11     21.78 o 
  -3   1  12     1384.82     1514.98     73.25 o 
  -2   1  12      158.60      139.22     19.13 o 
  -1   1  12     2991.69     3101.07    114.84 o 
   0   1  12        8.80        8.20     19.97 o 
   1   1  12     2017.34     1970.06     83.55 o 
   2   1  12      349.02      324.57     49.54 o 
   3   1  12       19.95       56.71     20.21 o 
   4   1  12      160.73      198.14     39.92 o 
   5   1  12        1.48       36.74     19.82 o 
   6   1  12     1887.11     1925.94    148.48 o 
   7   1  12        2.16       -1.45     41.00 o 
   8   1  12     1254.98     1062.13    233.79 o 
  -8   2  12      152.47      199.25     57.76 o 
  -7   2  12       72.57       49.56     43.30 o 
  -6   2  12      243.58      168.27     31.96 o 
  -5   2  12      151.83      111.08     32.74 o 
  -4   2  12       11.57       35.66     21.53 o 
  -3   2  12      271.37      252.59     30.15 o 
  -2   2  12      567.93      511.21     44.49 o 
  -1   2  12       11.77       31.63     20.44 o 
   0   2  12      939.59      962.95     62.50 o 
   1   2  12      597.45      503.07     32.99 o 
   2   2  12     1659.36     1541.14    111.93 o 
   3   2  12       53.27       50.09     20.10 o 
   4   2  12        4.21       24.85     19.40 o 
   5   2  12        4.94       46.45     26.04 o 
   6   2  12      111.14      126.26     32.96 o 
   7   2  12      146.15       81.83     26.52 o 
   8   2  12      435.50      361.55     62.08 o 
  -8   3  12        1.46       -8.68     51.44 o 
  -7   3  12        1.39       -8.33     36.61 o 
  -6   3  12      460.45      447.97     60.80 o 
  -5   3  12       53.34       44.74     32.26 o 
  -4   3  12      305.19      308.10     40.57 o 
  -3   3  12      262.66      205.60     29.95 o 
  -2   3  12      513.61      554.59     52.31 o 
  -1   3  12      108.19      100.23     18.16 o 
   0   3  12      287.00      301.84     32.41 o 
   1   3  12        6.83       20.35     14.72 o 
   2   3  12     2728.02     2630.13    116.46 o 
   3   3  12      849.93      846.38    122.28 o 
   4   3  12     4222.84     4324.27    120.79 o 
   5   3  12      178.73      132.77     34.14 o 
   6   3  12      227.64      137.28     37.01 o 
   7   3  12      159.45       66.11     31.45 o 
  -8   4  12        2.99       55.33     38.41 o 
  -7   4  12       44.13       40.18     36.23 o 
  -6   4  12        1.03       53.92     39.03 o 
  -5   4  12       13.28        7.50     37.35 o 
  -4   4  12      746.90      741.86     64.85 o 
  -3   4  12       23.07       28.59     15.70 o 
  -2   4  12      258.20      217.52     37.48 o 
  -1   4  12      469.38      450.72     38.52 o 
   0   4  12     2163.06     2099.67     88.06 o 
   1   4  12      967.66     1050.86     74.09 o 
   2   4  12     3905.30     4038.04    137.99 o 
   3   4  12      253.68      333.14     49.83 o 
   4   4  12       20.30       47.57     22.42 o 
   5   4  12      539.08      535.13     89.05 o 
   6   4  12       64.68       58.57     29.59 o 
   7   4  12      415.57      375.10     78.67 o 
  -7   5  12        4.83       47.89     40.83 o 
  -6   5  12        0.10       10.56     40.86 o 
  -5   5  12      385.40      425.97     59.34 o 
  -4   5  12      361.87      403.96     61.31 o 
  -3   5  12      169.75      149.36     31.88 o 
  -2   5  12     3616.27     4017.58    206.14 o 
  -1   5  12      127.80      147.58     27.40 o 
   0   5  12     3020.66     3242.12    100.75 o 
   1   5  12      361.77      327.89     42.93 o 
   2   5  12        3.21       11.25     19.53 o 
   3   5  12      270.54      243.30     44.21 o 
   4   5  12       58.29       72.81     27.52 o 
   5   5  12      252.47      158.41     30.29 o 
   6   5  12       94.16       61.39     29.19 o 
   7   5  12      206.55      146.57     36.75 o 
  -7   6  12       80.87      115.21     39.34 o 
  -6   6  12       40.41       57.64     36.11 o 
  -5   6  12       22.31       44.91     38.66 o 
  -4   6  12      729.69      699.66     60.14 o 
  -3   6  12      253.41      281.60     43.90 o 
  -2   6  12      634.54      628.27     63.20 o 
  -1   6  12      310.30      261.92     43.28 o 
   0   6  12        0.22       41.45     13.77 o 
   1   6  12     1114.45     1129.63     85.78 o 
   2   6  12       97.01       95.12     21.86 o 
   3   6  12     2074.05     2337.11    147.34 o 
   4   6  12      396.78      375.29     69.64 o 
   5   6  12     1507.83     1517.84    209.73 o 
   6   6  12      449.01      392.19     69.81 o 
  -6   7  12      306.78      266.25     43.31 o 
  -5   7  12        7.44      -22.28     34.55 o 
  -4   7  12      412.38      450.97     53.02 o 
  -3   7  12        1.53      -17.84     37.78 o 
  -2   7  12       29.72       44.71     25.97 o 
  -1   7  12      163.86      125.36     24.14 o 
   0   7  12       15.01       22.16     21.55 o 
   1   7  12        9.54       25.82     22.78 o 
   2   7  12      618.55      544.71     81.90 o 
   3   7  12        6.48       10.88     19.62 o 
   4   7  12      128.20      127.20     29.26 o 
   5   7  12      598.64      583.10     87.29 o 
   6   7  12      255.84      210.58     47.39 o 
  -5   8  12        2.00       -5.99     39.20 o 
  -4   8  12       23.35       23.10     32.32 o 
  -3   8  12       20.88       12.67     38.30 o 
  -2   8  12       15.19        5.22     34.16 o 
  -1   8  12       55.37       57.23     19.81 o 
   0   8  12      214.12      207.15     38.49 o 
   1   8  12       55.49       53.73     22.32 o 
   2   8  12      112.46      103.00     30.44 o 
   3   8  12      122.73      126.40     27.98 o 
   4   8  12      137.59       92.80     34.35 o 
   5   8  12      423.02      357.83     69.14 o 
  -4   9  12      270.86      233.13     50.88 o 
  -3   9  12        9.19       11.84     39.90 o 
  -2   9  12        7.60       10.40     26.32 o 
  -1   9  12       41.15       99.46     28.68 o 
   0   9  12       23.41       14.00     35.46 o 
   1   9  12      155.32      183.60     56.79 o 
   2   9  12      678.08      617.59     96.82 o 
   3   9  12     1130.29      948.39    194.30 o 
   4   9  12      257.26      171.05     46.25 o 
  -3  10  12       37.70       59.64     33.26 o 
  -2  10  12       92.22      116.79     39.12 o 
  -1  10  12      241.13      261.18     64.15 o 
   0  10  12        0.08        4.78     32.79 o 
   1  10  12     1040.64      897.45    246.27 o 
   2  10  12        2.92       36.48     39.38 o 
   3  10  12      668.23      434.92    125.91 o 
  -7   0  13      101.37      145.01    110.69 o 
  -5   0  13        8.02      -17.63     49.93 o 
  -3   0  13      281.05      202.41     42.90 o 
  -1   0  13      309.48      287.93     49.30 o 
   1   0  13        1.79        7.75     26.65 o 
   3   0  13     1520.85     1720.63    318.62 o 
   5   0  13      141.68      241.56     65.40 o 
   7   0  13      484.05      325.31     96.11 o 
  -7   1  13      217.35      390.72    117.53 o 
  -6   1  13       79.44      134.55     46.77 o 
  -5   1  13      142.27      125.00     30.91 o 
  -4   1  13      728.14      804.88     77.16 o 
  -3   1  13      355.38      355.46     52.01 o 
  -2   1  13      447.50      536.39     52.63 o 
  -1   1  13       20.12       23.20     17.45 o 
   0   1  13      167.41      158.31     23.69 o 
   1   1  13      144.83      155.54     19.17 o 
   2   1  13      335.58      365.51     62.25 o 
   3   1  13        9.54       29.31     30.05 o 
   4   1  13      289.31      261.40     38.76 o 
   5   1  13     3513.50     3790.90    139.42 o 
   6   1  13      138.43      133.53     30.21 o 
   7   1  13     1445.85     1524.36    193.55 o 
  -7   2  13        1.70      -11.93     33.93 o 
  -6   2  13       19.62        9.07     50.46 o 
  -5   2  13      542.12      658.45     49.58 o 
  -4   2  13      131.00      131.98     34.56 o 
  -3   2  13      423.41      400.45     39.26 o 
  -2   2  13      794.42      769.56     61.25 o 
  -1   2  13     1136.18     1010.78     73.42 o 
   0   2  13     2219.32     2078.39     78.02 o 
   1   2  13      167.80      133.78     22.62 o 
   2   2  13      599.51      614.79     81.43 o 
   3   2  13     1627.84     1658.81    105.11 o 
   4   2  13      391.42      425.79     64.50 o 
   5   2  13      513.76      412.31     64.72 o 
   6   2  13       12.42       22.92     20.31 o 
   7   2  13      152.07      118.47     33.11 o 
  -7   3  13      191.86      204.24     59.48 o 
  -6   3  13       37.25       39.00     36.57 o 
  -5   3  13        0.38       11.74     26.86 o 
  -4   3  13      112.92      101.73     30.73 o 
  -3   3  13      324.78      266.39     33.34 o 
  -2   3  13       71.42       74.09     21.50 o 
  -1   3  13      278.88      225.57     29.10 o 
   0   3  13       87.32      108.16     22.88 o 
   1   3  13     4585.27     4449.64    150.35 o 
   2   3  13      635.21      648.80     98.13 o 
   3   3  13     2843.82     2759.03    105.25 o 
   4   3  13      670.56      674.77    104.97 o 
   5   3  13      140.83      124.90     38.99 o 
   6   3  13      473.03      408.73     69.76 o 
   7   3  13      255.06      229.12     52.49 o 
  -7   4  13        5.59       20.17     32.17 o 
  -6   4  13      182.45      147.50     42.65 o 
  -5   4  13      365.52      473.29     56.75 o 
  -4   4  13       47.35       61.99     24.57 o 
  -3   4  13        0.14       27.89     25.19 o 
  -2   4  13       55.98       69.87     17.46 o 
  -1   4  13     2084.71     2479.49    133.41 o 
   0   4  13        9.00       22.61     13.95 o 
   1   4  13     1269.36     1236.75     90.31 o 
   2   4  13      115.44       77.73     21.78 o 
   3   4  13        0.29        2.46     23.71 o 
   4   4  13        1.04       44.44     36.87 o 
   5   4  13       64.98       47.76     43.02 o 
   6   4  13        6.04       25.08     36.27 o 
  -6   5  13      146.62      132.92     49.82 o 
  -5   5  13      158.00      115.16     40.02 o 
  -4   5  13       30.35       15.42     36.29 o 
  -3   5  13     1530.37     1655.44     98.21 o 
  -2   5  13       86.83       64.61     21.31 o 
  -1   5  13     1416.71     1508.62     91.28 o 
   0   5  13      168.13      183.28     32.34 o 
   1   5  13       39.56       68.17     20.05 o 
   2   5  13       99.11       95.81     25.22 o 
   3   5  13       13.47       54.07     20.21 o 
   4   5  13      105.20       91.10     30.78 o 
   5   5  13      675.93      583.38    141.24 o 
   6   5  13       67.85       85.21     30.04 o 
  -6   6  13        2.29       49.73     49.36 o 
  -5   6  13      145.87      143.53     38.39 o 
  -4   6  13        6.25       49.93     39.14 o 
  -3   6  13        0.84       19.91     34.85 o 
  -2   6  13        1.90       60.85     34.97 o 
  -1   6  13      733.99      807.54     76.92 o 
   0   6  13       66.53       81.83     33.64 o 
   1   6  13      439.10      430.69     50.65 o 
   2   6  13      418.96      448.30     60.03 o 
   3   6  13       28.92       30.26     19.68 o 
   4   6  13      145.81      105.55     24.22 o 
   5   6  13        6.29       34.51     20.54 o 
  -5   7  13       25.47       76.91     36.31 o 
  -4   7  13       10.05       59.21     41.79 o 
  -3   7  13       52.05       19.61     40.19 o 
  -2   7  13      115.33      101.71     41.66 o 
  -1   7  13        4.42       30.97     17.78 o 
   0   7  13       33.50       54.87     24.20 o 
   1   7  13      489.27      478.12     79.00 o 
   2   7  13      168.79      163.23     34.31 o 
   3   7  13        3.70       25.65     22.15 o 
   4   7  13     1763.25     1740.56    169.92 o 
   5   7  13      338.21      230.53     48.56 o 
  -4   8  13       10.31       89.50     34.02 o 
  -3   8  13      182.21      178.00     44.56 o 
  -2   8  13      162.06      139.90     38.82 o 
  -1   8  13      115.82      116.93     50.77 o 
   0   8  13       70.15       78.29     33.18 o 
   1   8  13      386.03      264.93     47.15 o 
   2   8  13       68.34       81.92     24.74 o 
   3   8  13      876.85      747.28    154.41 o 
   4   8  13      177.46      139.97     39.96 o 
  -3   9  13       12.36       28.85     44.80 o 
  -2   9  13       12.57       18.28     45.64 o 
  -1   9  13       69.10       83.70     44.72 o 
   0   9  13      652.78      558.83    134.59 o 
   1   9  13      481.69      478.21     72.64 o 
   2   9  13     1267.93      990.26    269.66 o 
   3   9  13        0.85       67.86     29.55 o 
  -6   0  14       64.07       45.36     40.10 o 
  -4   0  14      133.53      127.53     44.44 o 
  -2   0  14     1644.30     1697.89    115.20 o 
   0   0  14      166.27      107.91     31.33 o 
   2   0  14      910.53      886.68    214.38 o 
   4   0  14      646.60      654.38    119.94 o 
   6   0  14     2322.12     2475.24    361.96 o 
  -7   1  14        0.02       25.72     24.76 o 
  -6   1  14        0.31        2.22     28.85 o 
  -5   1  14        1.10       90.21     37.06 o 
  -4   1  14      315.91      324.21     50.15 o 
  -3   1  14       38.21       54.69     32.87 o 
  -2   1  14      220.69      245.43     34.71 o 
  -1   1  14       26.84       28.06     13.24 o 
   0   1  14      656.54      639.01     68.48 o 
   1   1  14        1.52        9.55     15.94 o 
   2   1  14      210.42      169.19     28.34 o 
   3   1  14      294.05      225.82     38.26 o 
   4   1  14     2824.60     2944.43    126.23 o 
   5   1  14       79.21       23.30     32.18 o 
   6   1  14      185.49      126.61     29.10 o 
  -6   2  14      168.05      205.62     63.93 o 
  -5   2  14      285.76      282.45     43.23 o 
  -4   2  14        0.32       -2.36     27.57 o 
  -3   2  14      343.74      317.80     41.48 o 
  -2   2  14      150.73      121.30     19.35 o 
  -1   2  14      947.84      905.48     62.08 o 
   0   2  14      691.11      677.56     60.87 o 
   1   2  14     1229.59     1156.63    175.32 o 
   2   2  14     2683.43     2525.74     97.03 o 
   3   2  14      996.30      967.52    142.43 o 
   4   2  14      233.52      220.12     42.53 o 
   5   2  14      237.36      271.29     50.24 o 
   6   2  14        0.07       30.08     27.13 o 
  -6   3  14      101.36      101.79     51.64 o 
  -5   3  14       88.52       75.33     41.25 o 
  -4   3  14      445.95      503.00     50.80 o 
  -3   3  14       40.46       59.57     26.60 o 
  -2   3  14        4.08       17.52     24.25 o 
  -1   3  14       86.64       69.39     17.72 o 
   0   3  14      633.18      546.09     58.29 o 
   1   3  14       11.28       10.01     20.30 o 
   2   3  14      220.45      196.42     29.58 o 
   3   3  14      203.56      242.23     45.47 o 
   4   3  14       99.39       80.29     25.02 o 
   5   3  14      173.54      169.87     36.60 o 
   6   3  14      173.20      104.96     31.67 o 
  -6   4  14       71.12       38.21     51.99 o 
  -5   4  14       11.50       36.61     36.20 o 
  -4   4  14       60.32       70.58     38.92 o 
  -3   4  14      136.12      142.29     47.00 o 
  -2   4  14     1281.98     1212.10     75.10 o 
  -1   4  14      123.58      108.52     39.71 o 
   0   4  14      145.68      123.11     19.33 o 
   1   4  14      674.07      564.72     79.27 o 
   2   4  14       69.25       63.07     21.76 o 
   3   4  14      563.21      579.24     76.56 o 
   4   4  14        0.60       -0.03     29.72 o 
   5   4  14      299.85      301.17     62.39 o 
  -5   5  14       12.10       21.19     39.54 o 
  -4   5  14      336.19      385.42     54.25 o 
  -3   5  14       14.35       -5.82     34.08 o 
  -2   5  14        0.27       15.87     15.48 o 
  -1   5  14        0.85      -13.97     24.01 o 
   0   5  14      512.69      423.34     62.05 o 
   1   5  14       78.68       51.73     34.93 o 
   2   5  14        5.69       -3.68     27.21 o 
   3   5  14      322.31      266.42     47.27 o 
   4   5  14      283.16      283.97     52.62 o 
   5   5  14       29.24       46.69     21.00 o 
  -5   6  14       48.85       53.98     36.88 o 
  -4   6  14       62.12       73.05     38.63 o 
  -3   6  14       64.76       67.45     30.23 o 
  -2   6  14      790.46      765.35     63.14 o 
  -1   6  14       15.33       41.08     22.87 o 
   0   6  14      158.89      155.53     30.17 o 
   1   6  14       34.30       24.88     20.21 o 
   2   6  14       14.64       27.12     25.73 o 
   3   6  14       86.77       66.56     26.82 o 
   4   6  14      254.35      229.18     40.77 o 
  -4   7  14       34.38       25.73     37.79 o 
  -3   7  14       59.30       66.80     36.19 o 
  -2   7  14       12.27       30.05     34.70 o 
  -1   7  14      135.98      157.76     52.40 o 
   0   7  14      215.80      184.71     36.81 o 
   1   7  14        0.75       15.63     21.24 o 
   2   7  14      153.03      112.97     30.57 o 
   3   7  14      417.26      391.01     80.91 o 
  -3   8  14       47.18       78.87     47.36 o 
  -2   8  14      151.38      154.33     55.38 o 
  -1   8  14        1.69       10.64     37.45 o 
   0   8  14      695.78      619.75     77.34 o 
   1   8  14      277.27      200.44     72.04 o 
   2   8  14     1373.57     1289.77    165.16 o 
  -5   0  15      212.72      114.27     96.34 o 
  -3   0  15       24.01       35.10     33.95 o 
  -1   0  15     1009.83     1126.59     79.98 o 
   1   0  15      738.77      582.84     97.25 o 
   3   0  15     1328.15     1069.91    283.35 o 
   5   0  15     1680.38     1431.03    444.87 o 
  -6   1  15        0.43       45.81     28.64 o 
  -5   1  15       60.43       46.84     37.74 o 
  -4   1  15        5.91        7.31     34.55 o 
  -3   1  15      508.30      562.50     61.05 o 
  -2   1  15      414.23      354.17     41.51 o 
  -1   1  15      590.56      564.02     52.06 o 
   0   1  15      823.40      677.94     97.43 o 
   1   1  15      426.49      413.45     58.92 o 
   2   1  15      991.96      755.33    123.39 o 
   3   1  15      976.15      830.51    139.80 o 
   4   1  15      736.24      646.17    109.65 o 
   5   1  15       26.93       44.13     28.52 o 
  -5   2  15       51.90       39.27     50.21 o 
  -4   2  15       50.15       48.69     25.59 o 
  -3   2  15      106.00      118.24     33.87 o 
  -2   2  15      434.91      423.63     52.36 o 
  -1   2  15      320.42      250.98     38.66 o 
   0   2  15      609.46      519.12     81.18 o 
   1   2  15     1122.34      936.88    134.41 o 
   2   2  15       54.37       50.36     21.86 o 
   3   2  15        1.89       29.35     32.84 o 
   4   2  15       44.82       99.11     36.04 o 
   5   2  15       56.00       77.52     25.18 o 
  -5   3  15      522.50      570.51     91.24 o 
  -4   3  15      158.55      138.75     39.52 o 
  -3   3  15        0.70       33.45     17.56 o 
  -2   3  15       37.83       48.88     20.05 o 
  -1   3  15       83.09       68.68     20.83 o 
   0   3  15       28.56       73.61     23.60 o 
   1   3  15      226.78      223.75     36.26 o 
   2   3  15       73.43       74.37     24.46 o 
   3   3  15      921.92      839.63    168.90 o 
   4   3  15       76.96       92.44     31.03 o 
   5   3  15       55.49       42.24     25.08 o 
  -5   4  15      101.14       78.84     40.83 o 
  -4   4  15        9.15       11.71     41.80 o 
  -3   4  15      663.00      606.61     59.04 o 
  -2   4  15       18.93       22.98     23.19 o 
  -1   4  15       14.51       35.54     26.21 o 
   0   4  15       89.07       61.12     24.95 o 
   1   4  15       40.06       38.23     26.02 o 
   2   4  15       32.21       28.99     17.33 o 
   3   4  15      112.41      122.55     31.51 o 
   4   4  15        3.57       46.01     16.33 o 
  -4   5  15       13.65       30.79     35.22 o 
  -3   5  15      302.92      197.42     46.43 o 
  -2   5  15        8.39      -25.07     39.21 o 
  -1   5  15      765.08      727.91     99.59 o 
   0   5  15      196.36      149.83     34.09 o 
   1   5  15      328.67      317.49     66.57 o 
   2   5  15      332.00      203.93     41.10 o 
   3   5  15      109.64       97.56     30.79 o 
   4   5  15      254.16      206.65     45.47 o 
  -3   6  15      113.51      109.59     49.98 o 
  -2   6  15       26.84       68.39     32.53 o 
  -1   6  15       22.27       65.36     38.47 o 
   0   6  15      292.88      241.15     54.67 o 
   1   6  15        3.85        8.01     32.25 o 
   2   6  15        0.40      -39.89     39.89 o 
   3   6  15      280.94      230.14     71.29 o 
  -2   7  15      215.17      260.34     53.75 o 
  -1   7  15       25.65       28.32     30.07 o 
   0   7  15       25.23       23.65     36.10 o 
   1   7  15      512.87      434.67    117.59 o 
  -4   0  16      241.49      256.50     76.05 o 
  -2   0  16      940.75      909.32    414.99 o 
   0   0  16      252.74      207.66     60.30 o 
   2   0  16      123.83      118.63     38.57 o 
   4   0  16      153.49      132.76     59.05 o 
  -4   1  16      253.21      229.92     50.53 o 
  -3   1  16       83.22       70.68     33.10 o 
  -2   1  16       31.41       35.12     29.07 o 
  -1   1  16      215.61      150.00     43.19 o 
   0   1  16      854.27      644.78    121.92 o 
   1   1  16      493.03      365.91     61.73 o 
   2   1  16      356.84      270.98     49.90 o 
   3   1  16      751.30      633.73    103.90 o 
   4   1  16      260.44      198.76     51.81 o 
  -4   2  16       34.00       19.71     43.37 o 
  -3   2  16        1.69       34.95     22.87 o 
  -2   2  16      125.07       59.24     30.99 o 
  -1   2  16        8.19       40.96     20.32 o 
   0   2  16        0.94       -0.65     21.66 o 
   1   2  16       62.13       19.73     29.64 o 
   2   2  16      886.76      700.34    112.24 o 
   3   2  16       58.53       21.23     21.48 o 
  -4   3  16      180.56      231.38     74.54 o 
  -3   3  16       27.53       32.38     31.45 o 
  -2   3  16       36.77       31.08     25.33 o 
  -1   3  16       29.63       26.68     32.61 o 
   0   3  16      403.78      397.52     77.61 o 
   1   3  16       12.90       13.09     44.48 o 
   2   3  16      238.31      212.00     44.55 o 
   3   3  16       14.60       39.52     23.11 o 
  -3   4  16       73.00       23.11     21.82 o 
  -2   4  16       17.71       22.01     38.65 o 
  -1   4  16       97.40       51.14     20.71 o 
   0   4  16       23.73      -11.46     30.56 o 
   1   4  16       87.11       80.10     43.02 o 
   2   4  16      177.30      137.36     49.43 o 
  -2   5  16      261.09      209.18     67.91 o 
  -1   5  16      352.67      267.07     52.91 o 
   0   5  16       23.31       43.85     38.20 o 
   1   5  16      220.35      146.71     57.78 o 
  -1   0  17      152.06      185.14     76.44 o 
   1   0  17       30.01       28.87     29.61 o 
  -2   1  17        6.73       29.12     27.40 o 
  -1   1  17      781.18      575.58    128.06 o 
   0   1  17       14.48       35.71     27.08 o 
   1   1  17      144.92      123.01     28.74 o 
  -1   2  17       56.14       41.22     22.92 o 
   0   2  17       61.28       12.05     28.87 o 
   1   2  17      407.08      295.08     55.87 o 
                                                 
